# Supplementary material for: DNA Damage Checkpoints Govern Global Gene Transcription and Exhibit Species-Specific Regulation on HOF1 in Candida albicans
Source: J Fungi (Basel). 2024 May 29;10(6):387. doi: 10.3390/jof10060387 (PMC11204775; doi:10.3390/jof10060387)
Supplement: Supplementary file 1 [file jof-10-00387-s001.zip]

Archive with 8 entries (8 files):
- S7 GSEA analysis.xlsx
- supporting data.pdf
- Table S1.pdf
- Table S2.pdf
- Table S3.pdf
- Table S4.pdf
- Table S5.pdf
- Table S6.pdf
