# Supplementary material for: DNA Damage Checkpoints Govern Global Gene Transcription and Exhibit Species-Specific Regulation on HOF1 in Candida albicans
Source: J Fungi (Basel). 2024 May 29;10(6):387. doi: 10.3390/jof10060387 (PMC11204775; doi:10.3390/jof10060387)
Supplement: Supplementary file 1 [file jof-10-00387-s001.zip › S7 GSEA analysis.xlsx]

## Sheet: WT vs RAD53 KO filtered
id	Gene	Gene function	log2(fc)	PValue	FDR	Symbol	Description	KEGG_A_class	KEGG_B_class	Pathway	K_ID	GO Component	GO Function	GO Process		Gene	ORF19
gene-CAALFM_C303990CA	AAP1	Putative amino acid permease; fungal-specific; possibly essential, disruptants not obtained by UAU1 method; Spider biofilm induced	2.07549	0.011168	0.0279062	GAP1	XP_711006.2 Aap1p [Candida albicans SC5314]	-
gene-CAALFM_C205250CA	AAT1	Aspartate aminotransferase; soluble protein in hyphae; macrophage-induced protein; alkaline upregulated; amphotericin B repressed; gene used for strain identification by multilocus sequence typing; farnesol-, Hap43p-induced; GlcNAc-induced	-2.7882	4.46e-32	6.27e-30	Got2	XP_714913.1 aspartate transaminase [Candida albicans SC5314]	Metabolism;Metabolism;Metabolism;Metabolism;Metabolism;Metabolism;Metabolism;Metabolism;Metabolism;Metabolism;Metabolism;Metabolism
gene-CAALFM_C401200CA	AAT22	Aspartate aminotransferase; nitrogen metabolism; similar but not orthologous to S. cerevisiae Aat2; clade-associated gene expression; protein levels decrease in stationary phase yeast; mutant is viable; flow model biofilm repressed	-2.4835	1.13e-25	9.46e-24	AAT2	XP_722739.2 Aat22p [Candida albicans SC5314]	Metabolism;Metabolism;Metabolism;Metabolism;Metabolism;Metabolism;Metabolism;Metabolism;Metabolism;Metabolism;Metabolism;Metabolism	Global and overview maps;Global and overview maps;Global and overview maps;Global and overview maps;Amino acid metabolism;Global and overview maps;Amino acid metabolism;Amino acid metabolism;Amino acid metabolism;Amino acid metabolism;Amino acid metabolism;Amino acid metabolism	ko01100//Metabolic pathways;ko01110//Biosynthesis of secondary metabolites;ko01230//Biosynthesis of amino acids;ko01200//Carbon metabolism;ko00270//Cysteine and methionine metabolism;ko01210//2-Oxocarboxylic acid metabolism;ko00330//Arginine and proline metabolism;ko00250//Alanine, aspartate and glutamate metabolism;ko00350//Tyrosine metabolism;ko00400//Phenylalanine, tyrosine and tryptophan bios…	K14454;K14454;K14454;K14454;K14454;K14454;K14454;K14454;K14454;K14454;K14454;K14454	GO:0005575//cellular_component;GO:0005622//intracellular;GO:0005623//cell;GO:0005737//cytoplasm;GO:0005777//peroxisome;GO:0005829//cytosol;GO:0042579//microbody;GO:0043226//organelle;GO:0043227//membrane-bounded organelle;GO:0043229//intracellular organelle;GO:0043231//intracellular membrane-bounded organelle;GO:0044424//intracellular part;GO:0044444//cytoplasmic part;GO:0044464//cell part	GO:0003674//molecular_function;GO:0003824//catalytic activity;GO:0004069//L-aspartate:2-oxoglutarate aminotransferase activity;GO:0004400//histidinol-phosphate transaminase activity;GO:0004838//L-tyrosine:2-oxoglutarate aminotransferase activity;GO:0005488//binding;GO:0008144//drug binding;GO:0008483//transaminase activity;GO:0009016//succinyldiaminopimelate transaminase activity;GO:0016740//tran…	GO:0000105//histidine biosynthetic process;GO:0006082//organic acid metabolic process;GO:0006103//2-oxoglutarate metabolic process;GO:0006107//oxaloacetate metabolic process;GO:0006520//cellular amino acid metabolic process;GO:0006528//asparagine metabolic process;GO:0006529//asparagine biosynthetic process;GO:0006531//aspartate metabolic process;GO:0006532//aspartate biosynthetic process;GO:0006…
gene-CAALFM_C101450WA	ABC1	Putative ubiquinol-cytochrome-c reductase; induced upon adherence to polystyrene; flow model biofilm induced; Spider biofilm induced	1.49528	0.00640153	0.0174225	COQ8	XP_718154.2 protein kinase [Candida albicans SC5314]	-
gene-CAALFM_C209390WA	ABG1	Vacuolar membrane protein; depletion causes abnormal vacuolar morphology, cell separation defect, sensitivity to cell wall stress, increased hyphal branching; essential, no mammalian homolog; Cyr1-regulated; rat catheter biofilm repressed	-1.06828	4.37e-08	4.15e-07	--	XP_710678.2 Abg1p [Candida albicans SC5314]	-
gene-CAALFM_C204970WA	ABP2	Putative alpha-actinin-like protein; induced by alpha pheromone in SpiderM medium	-1.98612	1.54e-07	1.31e-06	Flna	XP_714888.2 Abp2p [Candida albicans SC5314]	-
gene-CAALFM_C700750WA	ACB1	Protein similar to a region of acyl-coenzyme-A-binding protein; amphotericin B repressed; regulated by Nrg1, Tup1; Hap43-induced	-2.92477	5.82e-10	7.69e-09	ACB2	XP_019331022.1 long-chain fatty acid transporter [Candida albicans SC5314]	-	-	-	-	GO:0005575//cellular_component;GO:0005576//extracellular region;GO:0005615//extracellular space;GO:0005622//intracellular;GO:0005623//cell;GO:0005634//nucleus;GO:0005737//cytoplasm;GO:0005783//endoplasmic reticulum;GO:0005788//endoplasmic reticulum lumen;GO:0005794//Golgi apparatus;GO:0005829//cytosol;GO:0005886//plasma membrane;GO:0008021//synaptic vesicle;GO:0012505//endomembrane system;GO:0016…	GO:0000062//fatty-acyl-CoA binding;GO:0000166//nucleotide binding;GO:0003674//molecular_function;GO:0005102//receptor binding;GO:0005215//transporter activity;GO:0005319//lipid transporter activity;GO:0005324//long-chain fatty acid transporter activity;GO:0005488//binding;GO:0005515//protein binding;GO:0005543//phospholipid binding;GO:0008289//lipid binding;GO:0017076//purine nucleotide binding;G…	GO:0000038//very long-chain fatty acid metabolic process;GO:0001300//chronological cell aging;GO:0001662//behavioral fear response;GO:0001666//response to hypoxia;GO:0001942//hair follicle development;GO:0002209//behavioral defense response;GO:0003008//system process;GO:0006082//organic acid metabolic process;GO:0006139//nucleobase-containing compound metabolic process;GO:0006163//purine nucleoti…
gene-CAALFM_C106060CA	ACP1	Putative mitochondrial acyl carrier protein involved in fatty acid biosynthesis; shows colony morphology-related gene regulation by Ssn6p; protein newly produced during adaptation to the serum	-2.62781	1.68e-20	1.01e-18	nuo-12	XP_718462.2 Acp1p [Candida albicans SC5314]	Metabolism;Metabolism
gene-CAALFM_CR06150CA	ADE13	Adenylosuccinate lyase; enzyme of adenine biosynthesis; soluble protein in hyphae; not induced during GCN response, in contrast to the S. cerevisiae ortholog; repressed by nitric oxide	-1.48789	7.1e-10	9.29e-09	ADE13	XP_713495.1 adenylosuccinase [Candida albicans SC5314]	Metabolism;Metabolism;Metabolism;Metabolism	Global and overview maps;Global and overview maps;Nucleotide metabolism;Amino acid metabolism	ko01100//Metabolic pathways;ko01110//Biosynthesis of secondary metabolites;ko00230//Purine metabolism;ko00250//Alanine, aspartate and glutamate metabolism	K01756;K01756;K01756;K01756	GO:0005575//cellular_component;GO:0005622//intracellular;GO:0005623//cell;GO:0005737//cytoplasm;GO:0005829//cytosol;GO:0044424//intracellular part;GO:0044444//cytoplasmic part;GO:0044464//cell part	GO:0003674//molecular_function;GO:0003824//catalytic activity;GO:0004018//N6-(1,2-dicarboxyethyl)AMP AMP-lyase (fumarate-forming) activity;GO:0004056//argininosuccinate lyase activity;GO:0004333//fumarate hydratase activity;GO:0008797//aspartate ammonia-lyase activity;GO:0016829//lyase activity;GO:0016840//carbon-nitrogen lyase activity;GO:0016842//amidine-lyase activity;GO:0047472//3-carboxy-cis…	GO:0001666//response to hypoxia;GO:0006082//organic acid metabolic process;GO:0006091//generation of precursor metabolites and energy;GO:0006099//tricarboxylic acid cycle;GO:0006106//fumarate metabolic process;GO:0006139//nucleobase-containing compound metabolic process;GO:0006163//purine nucleotide metabolic process;GO:0006164//purine nucleotide biosynthetic process;GO:0006167//AMP biosynthetic …
gene-CAALFM_C107710CA	ADE4	Putative phosphoribosylpyrophosphate amidotransferase; flucytosine induced	-1.02799	1.75e-07	1.48e-06	ADE4	XP_716541.2 amidophosphoribosyltransferase [Candida albicans SC5314]	Metabolism;Metabolism;Metabolism;Metabolism
gene-CAALFM_C505050WA	ADH1	Alcohol dehydrogenase; oxidizes ethanol to acetaldehyde; at yeast cell surface; immunogenic in humans/mice; complements S. cerevisiae adh1 adh2 adh3 mutant; fluconazole, farnesol-induced; flow model biofilm induced; Spider biofilm repressed	-1.94211	1.17e-12	2.5e-11	ADH1	XP_721905.2 Adh1p [Candida albicans SC5314]	Metabolism;Metabolism;Metabolism;Metabolism;Metabolism	Global and overview maps;Global and overview maps;Carbohydrate metabolism;Lipid metabolism;Amino acid metabolism	ko01100//Metabolic pathways;ko01110//Biosynthesis of secondary metabolites;ko00010//Glycolysis / Gluconeogenesis;ko00071//Fatty acid degradation;ko00350//Tyrosine metabolism	K13953;K13953;K13953;K13953;K13953	GO:0000312//plastid small ribosomal subunit;GO:0022627//cytosolic small ribosomal subunit	GO:0003735//structural constituent of ribosome;GO:0004024//alcohol dehydrogenase activity, zinc-dependent;GO:0004764//shikimate 3-dehydrogenase (NADP+) activity;GO:0008270//zinc ion binding;GO:0008743//L-threonine 3-dehydrogenase activity;GO:0016491//oxidoreductase activity;GO:0016655//oxidoreductase activity, acting on NAD(P)H, quinone or similar compound as acceptor;GO:0018467//formaldehyde deh…	GO:0006113//fermentation;GO:0006412//translation;GO:0006567//threonine catabolic process;GO:0008152//metabolic process;GO:0009404//toxin metabolic process;GO:0009423//chorismate biosynthetic process;GO:0010127//mycothiol-dependent detoxification;GO:0019439//aromatic compound catabolic process;GO:0030494//bacteriochlorophyll biosynthetic process;GO:0046140//corrin biosynthetic process;GO:0046292//…
gene-CAALFM_CR02070CA	ADH5	Putative alcohol dehydrogenase; regulated by white-opaque switch; fluconazole-induced; antigenic in murine infection; regulated by Nrg1, Tup1; Hap43, macrophage repressed, flow model biofilm induced; Spider biofilm induced	-2.89808	1.02e-25	8.7e-24	adh	XP_718273.2 Adh5p [Candida albicans SC5314]	Metabolism;Metabolism;Metabolism;Metabolism;Metabolism	Global and overview maps;Global and overview maps;Carbohydrate metabolism;Lipid metabolism;Amino acid metabolism	ko01100//Metabolic pathways;ko01110//Biosynthesis of secondary metabolites;ko00010//Glycolysis / Gluconeogenesis;ko00071//Fatty acid degradation;ko00350//Tyrosine metabolism	K13953;K13953;K13953;K13953;K13953	GO:0005737//cytoplasm	GO:0000286//alanine dehydrogenase activity;GO:0004024//alcohol dehydrogenase activity, zinc-dependent;GO:0004148//dihydrolipoyl dehydrogenase activity;GO:0004764//shikimate 3-dehydrogenase (NADP+) activity;GO:0008270//zinc ion binding;GO:0008743//L-threonine 3-dehydrogenase activity;GO:0008750//NAD(P)+ transhydrogenase (AB-specific) activity;GO:0016491//oxidoreductase activity;GO:0016655//oxidore…	GO:0005975//carbohydrate metabolic process;GO:0006096//glycolytic process;GO:0006113//fermentation;GO:0006522//alanine metabolic process;GO:0006567//threonine catabolic process;GO:0006631//fatty acid metabolic process;GO:0006813//potassium ion transport;GO:0008152//metabolic process;GO:0009228//thiamine biosynthetic process;GO:0009404//toxin metabolic process;GO:0009423//chorismate biosynthetic p…
gene-CAALFM_C503650CA	AES4	Protein of unknown function; Hap43-repressed gene	2.71946	0.000164242	0.000709329	SAY1	XP_711430.2 hypothetical protein CAALFM_C503650CA [Candida albicans SC5314]	-	-	-	-	-	GO:0016787//hydrolase activity	-
gene-CAALFM_C301760WA	AFG3	Similar to S. cerevisiae Afg3p, a subunit of the mitochondrial inner membrane m-AAA protease; likely to be essential for growth, based on an insertional mutagenesis strategy	2.32244	1.06e-06	7.59e-06	AFG3	XP_721746.1 AAA family ATPase [Candida albicans SC5314]	-
gene-CAALFM_C207170CA	AFT2	Putative Aft domain transcription factor; role in regulation of iron metabolism, oxidative stress, adhesion, hyphal growth, colony morphology, virulence; complements S. cerevisiae aft1 mutation; Spider biofilm induced	2.65335	0.000104573	0.000472571	AFT2	KHC57825.1 hypothetical protein MGC_02111 [Candida albicans P37039]	-
gene-CAALFM_C103480CA	AGE1	Putative GTPase activator; induced in low iron; rat catheter biofilm repressed	2.13789	0.000152521	0.000662974	csx2	XP_721548.2 Age1p [Candida albicans SC5314]	Cellular Processes
gene-CAALFM_C209580WA	AGE2	Ortholog(s) have GTPase activator activity and role in endoplasmic reticulum to Golgi vesicle-mediated transport, intra-Golgi vesicle-mediated transport	1.65788	0.0110959	0.0277835	SPAC824.09c	KGU12944.1 stromal membrane-associated protein [Candida albicans 19F]	Cellular Processes
gene-CAALFM_C102260CA	AGE3	Putative ADP-ribosylation factor GTPase activating protein, functional ortholog of S. cerevisiae GCS1; mutation affects endocytosis, hyphal growth, chemical and drug resistance, and sensitivity to cell wall inhibitors	-1.67239	5.95e-14	1.47e-12	GCS1	XP_713777.2 Age3p [Candida albicans SC5314]	Cellular Processes
gene-CAALFM_C113760WA	AGM1	Phosphoacetylglucosamine mutase (N-acetylglucosamine-phosphate mutase); enzyme of UDP-N-acetylglucosamine (UDP-GlcNAc) biosynthesis	-1.24862	2.56e-07	2.11e-06	AGM1	XP_722217.1 phosphoacetylglucosamine mutase [Candida albicans SC5314]	Metabolism;Metabolism
gene-CAALFM_C406340WA	AGO1	Putative Argonaute protein involved in RNA silencing; hyphal-induced expression; regulated by Cyr1, Ras1, Efg1, Nrg1, Tup1; rat catheter biofilm repressed	-1.34965	2.74e-08	2.71e-07	Ago2	XP_715558.2 Ago1p [Candida albicans SC5314]	-	-	-	-	-	GO:0003676//nucleic acid binding;GO:0005515//protein binding	-
gene-CAALFM_C304200WA	AGT1	Agmatinase, involved in metabolism of agmatine; downregulated upon adherence to polystyrene; regulated by Gcn2p and Gcn4p	4.02395	5.45e-06	3.35e-05	SPAC11D3.09	XP_723078.1 Afp99p [Candida albicans SC5314]	Metabolism;Metabolism
gene-CAALFM_CR10230WA	AHC1	Ortholog(s) have histone acetyltransferase activity, role in histone acetylation, replication-born double-strand break repair via sister chromatid exchange and Ada2/Gcn5/Ada3 transcription activator complex localization	2.33438	2.73e-06	1.82e-05	AHC1	KGQ80568.1 ADA HAT complex component 1 [Candida albicans P37005]	-	-	-	-	-	-	-
gene-CAALFM_C402410CA	AHP1	Alkyl hydroperoxide reductase; immunogenic; fluconazole-induced; amphotericin B, caspofungin, alkaline repressed; core stress response induced; Ssk1/Nrg1/Tup1/Ssn6/Hog1 regulated; flow model biofilm induced; rat catheter biofilm repressed	-2.31093	1.16e-26	1.08e-24	PMPA	XP_720512.1 thioredoxin peroxidase [Candida albicans SC5314]	Genetic Information Processing	Folding, sorting and degradation	ko04122//Sulfur relay system	K14171	GO:0005575//cellular_component;GO:0005622//intracellular;GO:0005623//cell;GO:0005737//cytoplasm;GO:0005829//cytosol;GO:0005886//plasma membrane;GO:0016020//membrane;GO:0044424//intracellular part;GO:0044444//cytoplasmic part;GO:0044464//cell part;GO:0071944//cell periphery	GO:0003674//molecular_function;GO:0003824//catalytic activity;GO:0004489//methylenetetrahydrofolate reductase (NAD(P)H) activity;GO:0004601//peroxidase activity;GO:0005524//ATP binding;GO:0008379//thioredoxin peroxidase activity;GO:0016209//antioxidant activity;GO:0016491//oxidoreductase activity;GO:0016684//oxidoreductase activity, acting on peroxide as acceptor;GO:0051920//peroxiredoxin activity	GO:0006298//mismatch repair;GO:0006950//response to stress;GO:0006979//response to oxidative stress;GO:0008150//biological_process;GO:0008152//metabolic process;GO:0009396//folic acid-containing compound biosynthetic process;GO:0009636//response to toxic substance;GO:0009987//cellular process;GO:0010035//response to inorganic substance;GO:0010038//response to metal ion;GO:0019725//cellular homeos…
gene-CAALFM_C702390WA	AHP2	Putative thiol-specific peroxiredoxin; macrophage-downregulated gene	-1.45292	1.9e-11	3.31e-10	PMPA	XP_721312.2 Ahp2p [Candida albicans SC5314]	Genetic Information Processing	Folding, sorting and degradation	ko04122//Sulfur relay system	K14171	GO:0005575//cellular_component;GO:0005622//intracellular;GO:0005623//cell;GO:0005737//cytoplasm;GO:0005829//cytosol;GO:0005886//plasma membrane;GO:0016020//membrane;GO:0044424//intracellular part;GO:0044444//cytoplasmic part;GO:0044464//cell part;GO:0071944//cell periphery	GO:0003674//molecular_function;GO:0003824//catalytic activity;GO:0004601//peroxidase activity;GO:0008379//thioredoxin peroxidase activity;GO:0016209//antioxidant activity;GO:0016491//oxidoreductase activity;GO:0016684//oxidoreductase activity, acting on peroxide as acceptor;GO:0051920//peroxiredoxin activity	GO:0006950//response to stress;GO:0006979//response to oxidative stress;GO:0008150//biological_process;GO:0008152//metabolic process;GO:0009636//response to toxic substance;GO:0009987//cellular process;GO:0010035//response to inorganic substance;GO:0010038//response to metal ion;GO:0019725//cellular homeostasis;GO:0033554//cellular response to stress;GO:0034599//cellular response to oxidative str…
gene-CAALFM_C600910CA	AIP5	Protein that stimulates actin assembly; interacts with polarisome components Bni1p and Bud6p; Hap43-repressed; induced by prostaglandins	2.52242	7.2e-09	7.81e-08	YFR016C	KGU05389.1 hypothetical protein MEY_04560 [Candida albicans 19F]	-	-	-	-	GO:0000242//pericentriolar material;GO:0000793//condensed chromosome;GO:0005575//cellular_component;GO:0005622//intracellular;GO:0005623//cell;GO:0005634//nucleus;GO:0005694//chromosome;GO:0005700//polytene chromosome;GO:0005704//polytene chromosome band;GO:0005737//cytoplasm;GO:0005813//centrosome;GO:0005815//microtubule organizing center;GO:0005819//spindle;GO:0005856//cytoskeleton;GO:0005874//…	GO:0003674//molecular_function;GO:0003676//nucleic acid binding;GO:0003677//DNA binding;GO:0003682//chromatin binding;GO:0003824//catalytic activity;GO:0005488//binding;GO:0005515//protein binding;GO:0008017//microtubule binding;GO:0008092//cytoskeletal protein binding;GO:0009055//electron carrier activity;GO:0015035//protein disulfide oxidoreductase activity;GO:0015036//disulfide oxidoreductase …	GO:0001700//embryonic development via the syncytial blastoderm;GO:0006091//generation of precursor metabolites and energy;GO:0006325//chromatin organization;GO:0006355//regulation of transcription, DNA-templated;GO:0006357//regulation of transcription from RNA polymerase II promoter;GO:0006810//transport;GO:0006996//organelle organization;GO:0007017//microtubule-based process;GO:0007097//nuclear …
gene-CAALFM_C405130CA	ALD6	Putative aldehyde dehydrogenase; stationary phase enriched protein; expression regulated upon white-opaque switch; rat catheter biofilm induced; rat catheter and Spider biofilm induced	-1.0825	0.000960877	0.00341708	AAEL001134	XP_710989.2 Ald6p [Candida albicans SC5314]	Metabolism;Metabolism;Metabolism;Metabolism;Metabolism;Metabolism	Global and overview maps;Global and overview maps;Carbohydrate metabolism;Carbohydrate metabolism;Metabolism of other amino acids;Amino acid metabolism	ko01100//Metabolic pathways;ko01200//Carbon metabolism;ko00562//Inositol phosphate metabolism;ko00640//Propanoate metabolism;ko00410//beta-Alanine metabolism;ko00280//Valine, leucine and isoleucine degradation	K00140;K00140;K00140;K00140;K00140;K00140	GO:0005575//cellular_component;GO:0005622//intracellular;GO:0005623//cell;GO:0005634//nucleus;GO:0005654//nucleoplasm;GO:0005737//cytoplasm;GO:0005739//mitochondrion;GO:0005759//mitochondrial matrix;GO:0031974//membrane-enclosed lumen;GO:0031981//nuclear lumen;GO:0043226//organelle;GO:0043227//membrane-bounded organelle;GO:0043229//intracellular organelle;GO:0043231//intracellular membrane-bounde…	GO:0000062//fatty-acyl-CoA binding;GO:0000166//nucleotide binding;GO:0003674//molecular_function;GO:0003824//catalytic activity;GO:0003842//1-pyrroline-5-carboxylate dehydrogenase activity;GO:0004350//glutamate-5-semialdehyde dehydrogenase activity;GO:0004491//methylmalonate-semialdehyde dehydrogenase (acylating) activity;GO:0004777//succinate-semialdehyde dehydrogenase (NAD+) activity;GO:0005488…	GO:0001505//regulation of neurotransmitter levels;GO:0006082//organic acid metabolic process;GO:0006139//nucleobase-containing compound metabolic process;GO:0006206//pyrimidine nucleobase metabolic process;GO:0006208//pyrimidine nucleobase catabolic process;GO:0006210//thymine catabolic process;GO:0006520//cellular amino acid metabolic process;GO:0006527//arginine catabolic process;GO:0006561//pr…
gene-CAALFM_C604030WA	ALG2	Putative mannosyltransferase involved in cell wall mannan biosynthesis; transcription is elevated in chk1, nik1, and sln1 homozygous null mutants	-1.31256	4.21e-09	4.74e-08	ALG2	XP_710571.2 GDP-Man:Man(1)GlcNAc(2)-PP-dolichol alpha-1,3-mannosyltransferase [Candida albicans SC5314]	Metabolism;Metabolism;Metabolism	Global and overview maps;Glycan biosynthesis and metabolism;Glycan biosynthesis and metabolism	ko01100//Metabolic pathways;ko00510//N-Glycan biosynthesis;ko00513//Various types of N-glycan biosynthesis	K03843;K03843;K03843	GO:0005575//cellular_component;GO:0005622//intracellular;GO:0005623//cell;GO:0005634//nucleus;GO:0005737//cytoplasm;GO:0005783//endoplasmic reticulum;GO:0005789//endoplasmic reticulum membrane;GO:0005829//cytosol;GO:0005856//cytoskeleton;GO:0012505//endomembrane system;GO:0015629//actin cytoskeleton;GO:0016020//membrane;GO:0016021//integral component of membrane;GO:0030176//integral component of …	GO:0000009//alpha-1,6-mannosyltransferase activity;GO:0000030//mannosyltransferase activity;GO:0000033//alpha-1,3-mannosyltransferase activity;GO:0003674//molecular_function;GO:0003824//catalytic activity;GO:0004373//glycogen (starch) synthase activity;GO:0004376//glycolipid mannosyltransferase activity;GO:0004378//GDP-Man:Man1GlcNAc2-PP-Dol alpha-1,3-mannosyltransferase activity;GO:0005488//bind…	GO:0005978//glycogen biosynthetic process;GO:0005985//sucrose metabolic process;GO:0006464//cellular protein modification process;GO:0006486//protein glycosylation;GO:0006487//protein N-linked glycosylation;GO:0006488//dolichol-linked oligosaccharide biosynthetic process;GO:0006490//oligosaccharide-lipid intermediate biosynthetic process;GO:0006629//lipid metabolic process;GO:0006807//nitrogen co…
gene-CAALFM_CR02790CA	ALG5	Putative glucosyltransferase involved in cell wall mannan biosynthesis; possibly an essential gene, disruptants not obtained by UAU1 method	-1.13474	3.89e-07	3.07e-06	ALG5	XP_715768.2 dolichyl-phosphate beta-glucosyltransferase [Candida albicans SC5314]	Metabolism;Metabolism	Global and overview maps;Glycan biosynthesis and metabolism	ko01100//Metabolic pathways;ko00510//N-Glycan biosynthesis	K00729;K00729	GO:0005575//cellular_component;GO:0005622//intracellular;GO:0005623//cell;GO:0005737//cytoplasm;GO:0005783//endoplasmic reticulum;GO:0005789//endoplasmic reticulum membrane;GO:0012505//endomembrane system;GO:0016020//membrane;GO:0016021//integral component of membrane;GO:0030176//integral component of endoplasmic reticulum membrane;GO:0031224//intrinsic component of membrane;GO:0031227//intrinsic…	GO:0003674//molecular_function;GO:0003824//catalytic activity;GO:0004576//oligosaccharyl transferase activity;GO:0004581//dolichyl-phosphate beta-glucosyltransferase activity;GO:0008194//UDP-glycosyltransferase activity;GO:0008375//acetylglucosaminyltransferase activity;GO:0016740//transferase activity;GO:0016757//transferase activity, transferring glycosyl groups;GO:0016758//transferase activity…	GO:0001667//ameboidal-type cell migration;GO:0001703//gastrulation with mouth forming first;GO:0001704//formation of primary germ layer;GO:0001707//mesoderm formation;GO:0003002//regionalization;GO:0006464//cellular protein modification process;GO:0006486//protein glycosylation;GO:0006487//protein N-linked glycosylation;GO:0006488//dolichol-linked oligosaccharide biosynthetic process;GO:0006490//…
gene-CAALFM_CR06900CA	ALG6	Putative glucosyltransferase involved in cell wall mannan biosynthesis; transcription is elevated in chk1, nik1, and sln1 homozygous null mutants; repressed by nitric oxide; possibly essential gene, disruptants not obtained by UAU1 method	-1.69494	2.76e-11	4.65e-10	ALG6	XP_711072.2 dolichyl-P-Glc:Man(9)GlcNAc(2)-PP-dolichol alpha-1,3-glucosyltransferase [Candida albicans SC5314]	Metabolism;Metabolism	Global and overview maps;Glycan biosynthesis and metabolism	ko01100//Metabolic pathways;ko00510//N-Glycan biosynthesis	K03848;K03848	GO:0005575//cellular_component;GO:0005622//intracellular;GO:0005623//cell;GO:0005737//cytoplasm;GO:0005783//endoplasmic reticulum;GO:0005789//endoplasmic reticulum membrane;GO:0012505//endomembrane system;GO:0016020//membrane;GO:0016021//integral component of membrane;GO:0031224//intrinsic component of membrane;GO:0031984//organelle subcompartment;GO:0042175//nuclear outer membrane-endoplasmic re…	GO:0003674//molecular_function;GO:0003824//catalytic activity;GO:0004583//dolichyl-phosphate-glucose-glycolipid alpha-glucosyltransferase activity;GO:0016740//transferase activity;GO:0016757//transferase activity, transferring glycosyl groups;GO:0016758//transferase activity, transferring hexosyl groups;GO:0042281//dolichyl pyrophosphate Man9GlcNAc2 alpha-1,3-glucosyltransferase activity;GO:00465…	GO:0006091//generation of precursor metabolites and energy;GO:0006464//cellular protein modification process;GO:0006486//protein glycosylation;GO:0006487//protein N-linked glycosylation;GO:0006488//dolichol-linked oligosaccharide biosynthetic process;GO:0006490//oligosaccharide-lipid intermediate biosynthetic process;GO:0006629//lipid metabolic process;GO:0006807//nitrogen compound metabolic proc…
gene-CAALFM_C301880WA	ALG8	Putative glucosyltransferase involved in cell wall mannan biosynthesis; transcription is elevated in nik1 and sln1 homozygous null mutants, but not in the chk1 null mutant; possibly an essential gene, disruptants not obtained by UAU1 method	-1.38823	9.29e-09	9.88e-08	ALG8	XP_721736.2 dolichyl-P-Glc:Glc1Man(9)GlcNAc(2)-PP-dolichol alpha-1,3-glucosyltransferase [Candida albicans SC5314]	Metabolism;Metabolism
gene-CAALFM_C301410CA	ALI1	Putative NADH-ubiquinone oxidoreductase; in detergent-resistant membrane fraction (possible lipid raft component); predicted N-terminal acetylation; nitric oxide-repressed; plasma membrane-localized; protein decreases in stationary phase	-1.85679	1.27e-12	2.66e-11	ALI1	XP_721781.2 Ali1p [Candida albicans SC5314]	Metabolism;Metabolism
gene-CAALFM_C110800CA	ALP1	Cystine transporter; present in pathogenic yeasts (no human or murine homolog); Spider biofilm induced	-1.48738	1.05e-10	1.56e-09	SPCPB1C11.02	XP_713942.1 Alp1p [Candida albicans SC5314]	-
gene-CAALFM_C603700WA	ALS1	Cell-surface adhesin; adhesion, virulence, immunoprotective roles; band at hyphal base; Rfg1, Ssk1, Spider biofilm induced; flow model biofilm repressed; CAI-4 strain background effects; promoter bound Bcr1, Tec1, Efg1, Ndt80, and Brg1	1.94437	0.0129596	0.0317012	ALS1	XP_718077.1 Als1p [Candida albicans SC5314]	-	-	-	-	GO:0005575//cellular_component;GO:0005576//extracellular region;GO:0005618//cell wall;GO:0005623//cell;GO:0005886//plasma membrane;GO:0009277//fungal-type cell wall;GO:0009986//cell surface;GO:0016020//membrane;GO:0030312//external encapsulating structure;GO:0030445//yeast-form cell wall;GO:0030446//hyphal cell wall;GO:0031224//intrinsic component of membrane;GO:0031225//anchored component of mem…	GO:0003674//molecular_function;GO:0005488//binding;GO:0005515//protein binding;GO:0030984//kininogen binding;GO:0030985//high molecular weight kininogen binding;GO:0050839//cell adhesion molecule binding	GO:0006810//transport;GO:0006873//cellular ion homeostasis;GO:0006875//cellular metal ion homeostasis;GO:0006878//cellular copper ion homeostasis;GO:0006879//cellular iron ion homeostasis;GO:0006897//endocytosis;GO:0007155//cell adhesion;GO:0008150//biological_process;GO:0009405//pathogenesis;GO:0009987//cellular process;GO:0016192//vesicle-mediated transport;GO:0019725//cellular homeostasis;GO:0…
gene-CAALFM_C604380WA	ALS2	ALS family protein; role in adhesion, biofilm formation, germ tube induction; expressed at infection of human buccal epithelial cells; putative GPI-anchor; induced by ketoconazole, low iron and at cell wall regeneration; regulated by Sfu1p	-4.08793	1.1e-22	7.44e-21	ALS2	P0CU38.1 RecName: Full=Agglutinin-like protein 2; AltName: Full=Adhesin 2; Flags: Precursor [Candida albicans SC5314]	-	-	-	-	-	-	GO:0007155//cell adhesion
gene-CAALFM_C604130CA	ALS4	GPI-anchored adhesin; role in adhesion, germ tube induction; growth, temperature regulated; expressed during infection of human buccal epithelial cells; repressed by vaginal contact; biofilm induced; repressed during chlamydospore formation	-1.12808	5.06e-05	0.000247665	ALS4	KGU05695.1 hypothetical protein MEY_04868, partial [Candida albicans 19F]	-	-	-	-	-	-	GO:0007155//cell adhesion
gene-CAALFM_C208570WA	ANP1	Putative mannosyltransferase of Golgi; member of Mnn9p family; similar to S. cerevisiae Anp1p; fungal-specific (no human or murine homolog)	-1.29611	2.04e-06	1.39e-05	ANP1	XP_714464.1 Anp1p [Candida albicans SC5314]	Metabolism;Metabolism
gene-CAALFM_C109160WA	AOX1	Alternative oxidase; low abundance; constitutively expressed; one of two isoforms (Aox1p and Aox2p); involved in a cyanide-resistant respiratory pathway present in plants, protists, and some fungi, absent in S. cerevisiae; Hap43p-repressed	2.08523	0.00573537	0.0159032	AOX1	KGU34282.1 alternative oxidase 1, mitochondrial [Candida albicans P75063]	-
gene-CAALFM_C109150WA	AOX2	Alternative oxidase; cyanide-resistant respiration; induced by antimycin A, oxidants; growth; Hap43, chlamydospore formation repressed; rat catheter, Spider biofilm induced; regulated in Spider biofilms by Bcr1, Tec1, Ndt80, Brg1	5.7255	0.00511903	0.0144394	AOX2	XP_723459.2 Aox2p [Candida albicans SC5314]	-
gene-CAALFM_C302430WA	APL2	Phosphorylated protein of unknown function; mutation confers hypersensitivity to toxic ergosterol analog	-1.11487	1.06e-08	1.11e-07	APL2	XP_719930.2 Apl2p [Candida albicans SC5314]	Cellular Processes
gene-CAALFM_C505400WA	APM1	Ortholog of S. cerevisiae/S. pombe Apm1; a clathrin-associated protein complex (AP-1) subunit; phosphorylated protein; Tn mutation affects filamentous growth; Spider biofilm repressed	1.51145	0.00829182	0.0217633	apm1	XP_721944.1 Apm1p [Candida albicans SC5314]	-	-	-	-	GO:0005575//cellular_component;GO:0005622//intracellular;GO:0005623//cell;GO:0005634//nucleus;GO:0005667//transcription factor complex;GO:0005737//cytoplasm;GO:0005768//endosome;GO:0005794//Golgi apparatus;GO:0005798//Golgi-associated vesicle;GO:0005905//coated pit;GO:0012505//endomembrane system;GO:0012506//vesicle membrane;GO:0012510//trans-Golgi network transport vesicle membrane;GO:0016020//m…	GO:0003674//molecular_function;GO:0005215//transporter activity;GO:0005488//binding;GO:0005515//protein binding;GO:0008565//protein transporter activity;GO:0030276//clathrin binding	GO:0001654//eye development;GO:0006810//transport;GO:0006886//intracellular protein transport;GO:0006892//post-Golgi vesicle-mediated transport;GO:0006896//Golgi to vacuole transport;GO:0006996//organelle organization;GO:0007033//vacuole organization;GO:0007034//vacuolar transport;GO:0007275//multicellular organism development;GO:0007423//sensory organ development;GO:0008104//protein localization…
gene-CAALFM_CR02920CA	AQY1	Aquaporin water channel; osmotic shock resistance, WT freeze tolerance; virulent in mice; flucytosine repressed; flow model/RPMI/Spider/rat catheter biofilm induced; required for RPMI biofilm formation; Bcr1-induced in a/a RPMI biofilms	-3.5228	3.25e-25	2.65e-23	AQY1	XP_715780.1 Aqy1p [Candida albicans SC5314]	-	-	-	-	GO:0005575//cellular_component;GO:0005622//intracellular;GO:0005623//cell;GO:0005886//plasma membrane;GO:0005887//integral component of plasma membrane;GO:0016020//membrane;GO:0016021//integral component of membrane;GO:0016324//apical plasma membrane;GO:0031224//intrinsic component of membrane;GO:0031226//intrinsic component of plasma membrane;GO:0043226//organelle;GO:0043227//membrane-bounded or…	GO:0003674//molecular_function;GO:0005215//transporter activity;GO:0005372//water transmembrane transporter activity;GO:0015250//water channel activity;GO:0015267//channel activity;GO:0015318//inorganic solute uptake transmembrane transporter activity;GO:0022803//passive transmembrane transporter activity;GO:0022838//substrate-specific channel activity;GO:0022857//transmembrane transporter activi…	GO:0006810//transport;GO:0006811//ion transport;GO:0006820//anion transport;GO:0006833//water transport;GO:0006869//lipid transport;GO:0008150//biological_process;GO:0009719//response to endogenous stimulus;GO:0009987//cellular process;GO:0010033//response to organic substance;GO:0010243//response to organonitrogen compound;GO:0010876//lipid localization;GO:0014070//response to organic cyclic com…
gene-CAALFM_C208130WA	ARA1	D-Arabinose dehydrogenase; dehydro-D-arabinono-1,4-lactone synthesis; active on D-arabinose, L-fucose, L-xylose, L-galactose; inhibited by metal ions, thiol group-specific reagents; induced on polystyrene adherence; Spider biofilm induced	-2.83165	3.23e-17	1.23e-15	ARA1	XP_716013.2 D-arabinose 1-dehydrogenase (NAD(P)(+)) [Candida albicans SC5314]	-
gene-CAALFM_C601140CA	ARC18	Putative ARP2/3 complex subunit; mutation confers hypersensitivity to cytochalasin D	-14.8813	2.47e-11	4.2e-10	ARC18	XP_714327.1 Arc18p [Candida albicans SC5314]	Cellular Processes	Transport and catabolism	ko04144//Endocytosis	K05756	GO:0005575//cellular_component;GO:0005622//intracellular;GO:0005623//cell;GO:0005737//cytoplasm;GO:0005739//mitochondrion;GO:0005829//cytosol;GO:0005856//cytoskeleton;GO:0005884//actin filament;GO:0005885//Arp2/3 protein complex;GO:0005938//cell cortex;GO:0012506//vesicle membrane;GO:0015629//actin cytoskeleton;GO:0016020//membrane;GO:0030027//lamellipodium;GO:0030139//endocytic vesicle;GO:003017…	GO:0003674//molecular_function;GO:0003779//actin binding;GO:0005198//structural molecule activity;GO:0005200//structural constituent of cytoskeleton;GO:0005488//binding;GO:0005515//protein binding;GO:0008092//cytoskeletal protein binding;GO:0044877//macromolecular complex binding;GO:0051015//actin filament binding	GO:0000001//mitochondrion inheritance;GO:0000147//actin cortical patch assembly;GO:0001667//ameboidal-type cell migration;GO:0002009//morphogenesis of an epithelium;GO:0002252//immune effector process;GO:0002253//activation of immune response;GO:0002376//immune system process;GO:0002429//immune response-activating cell surface receptor signaling pathway;GO:0002431//Fc receptor mediated stimulator…
gene-CAALFM_CR01040CA	ARC19	Putative ARP2/3 complex subunit; Hap43-induced gene; mutation confers hypersensitivity to cytochalasin D; rat catheter biofilm repressed	-1.12686	3.18e-07	2.56e-06	arpc4	XP_019331052.1 Arc19p [Candida albicans SC5314]	Cellular Processes	Transport and catabolism	ko04144//Endocytosis	K05755	GO:0005575//cellular_component;GO:0005622//intracellular;GO:0005623//cell;GO:0005737//cytoplasm;GO:0005829//cytosol;GO:0005856//cytoskeleton;GO:0005885//Arp2/3 protein complex;GO:0005938//cell cortex;GO:0012506//vesicle membrane;GO:0015629//actin cytoskeleton;GO:0016020//membrane;GO:0030139//endocytic vesicle;GO:0030175//filopodium;GO:0030479//actin cortical patch;GO:0030659//cytoplasmic vesicle …	GO:0003674//molecular_function;GO:0003779//actin binding;GO:0005198//structural molecule activity;GO:0005200//structural constituent of cytoskeleton;GO:0005488//binding;GO:0005515//protein binding;GO:0008092//cytoskeletal protein binding;GO:0019899//enzyme binding;GO:0030674//protein binding, bridging;GO:0044877//macromolecular complex binding;GO:0051015//actin filament binding;GO:0060090//bindin…	GO:0000001//mitochondrion inheritance;GO:0000147//actin cortical patch assembly;GO:0000902//cell morphogenesis;GO:0001667//ameboidal-type cell migration;GO:0002009//morphogenesis of an epithelium;GO:0002252//immune effector process;GO:0002253//activation of immune response;GO:0002376//immune system process;GO:0002429//immune response-activating cell surface receptor signaling pathway;GO:0002431//…
gene-CAALFM_C106080CA	ARC35	Putative ARP2/3 complex subunit; shows colony morphology-related gene regulation by Ssn6p; mutation confers hypersensitivity to cytochalasin D	-3.34907	3.69e-32	5.44e-30	arc2	XP_718460.1 Arc35p [Candida albicans SC5314]	Cellular Processes
gene-CAALFM_C600150WA	ARD	D-arabitol dehydrogenase, NAD-dependent (ArDH); enzyme of D-arabitol and D-arabinose catabolism; D-arabitol is a marker for active infection in humans; rat catheter and Spider biofilm induced	1.50231	0.00347548	0.0103493	ARD1	XP_710493.1 Ardp [Candida albicans SC5314]	Metabolism;Metabolism	Global and overview maps;Carbohydrate metabolism	ko01100//Metabolic pathways;ko00040//Pentose and glucuronate interconversions	K17738;K17738	GO:0005575//cellular_component;GO:0005622//intracellular;GO:0005623//cell;GO:0005634//nucleus;GO:0005737//cytoplasm;GO:0009507//chloroplast;GO:0009532//plastid stroma;GO:0009536//plastid;GO:0009570//chloroplast stroma;GO:0043226//organelle;GO:0043227//membrane-bounded organelle;GO:0043229//intracellular organelle;GO:0043231//intracellular membrane-bounded organelle;GO:0044422//organelle part;GO:0…	GO:0003674//molecular_function;GO:0003824//catalytic activity;GO:0004316//3-oxoacyl-[acyl-carrier-protein] reductase (NADPH) activity;GO:0005488//binding;GO:0005515//protein binding;GO:0008171//O-methyltransferase activity;GO:0008667//2,3-dihydro-2,3-dihydroxybenzoate dehydrogenase activity;GO:0008678//2-deoxy-D-gluconate 3-dehydrogenase activity;GO:0016491//oxidoreductase activity;GO:0016614//ox…	GO:0000272//polysaccharide catabolic process;GO:0005975//carbohydrate metabolic process;GO:0006066//alcohol metabolic process;GO:0006633//fatty acid biosynthetic process;GO:0008150//biological_process;GO:0008152//metabolic process;GO:0009987//cellular process;GO:0015995//chlorophyll biosynthetic process;GO:0019400//alditol metabolic process;GO:0019519//pentitol metabolic process;GO:0019751//polyo…
gene-CAALFM_C301470WA	ARF3	Similar to but not orthologous to S. cerevisae Arf3; transcript filament induced; Tup1 regulated; rat catheter biofilm repressed (see Locus History Note for Assembly 19 correction)	-1.67166	5.76e-13	1.28e-11	arf6	XP_019330830.1 Arf3p [Candida albicans SC5314]	-
gene-CAALFM_C304660CA	ARG11	Putative ornithine transporter of the mitochondrial inner membrane; induced during the mating process	4.86896	3.64e-07	2.9e-06	ORT1	XP_723138.1 Arg11p [Candida albicans SC5314]	-
gene-CAALFM_C603230WA	ARG3	Putative ornithine carbamoyltransferase; Gcn4-regulated; Hap43-induced; repressed in alkalinizing medium; rat catheter and Spider biofilm induced	-1.53788	7.73e-07	5.74e-06	ARG3	XP_719171.1 ornithine carbamoyltransferase [Candida albicans SC5314]	Metabolism;Metabolism;Metabolism;Metabolism	Global and overview maps;Global and overview maps;Global and overview maps;Amino acid metabolism	ko01100//Metabolic pathways;ko01110//Biosynthesis of secondary metabolites;ko01230//Biosynthesis of amino acids;ko00220//Arginine biosynthesis	K00611;K00611;K00611;K00611	GO:0005575//cellular_component;GO:0005622//intracellular;GO:0005623//cell;GO:0005737//cytoplasm;GO:0005739//mitochondrion;GO:0005740//mitochondrial envelope;GO:0005743//mitochondrial inner membrane;GO:0005759//mitochondrial matrix;GO:0005829//cytosol;GO:0016020//membrane;GO:0019866//organelle inner membrane;GO:0031090//organelle membrane;GO:0031966//mitochondrial membrane;GO:0031967//organelle en…	GO:0003674//molecular_function;GO:0003824//catalytic activity;GO:0004070//aspartate carbamoyltransferase activity;GO:0004585//ornithine carbamoyltransferase activity;GO:0005488//binding;GO:0005543//phospholipid binding;GO:0008289//lipid binding;GO:0016597//amino acid binding;GO:0016740//transferase activity;GO:0016741//transferase activity, transferring one-carbon groups;GO:0016743//carboxyl- or …	GO:0000050//urea cycle;GO:0000052//citrulline metabolic process;GO:0001101//response to acid chemical;GO:0001889//liver development;GO:0006082//organic acid metabolic process;GO:0006520//cellular amino acid metabolic process;GO:0006525//arginine metabolic process;GO:0006526//arginine biosynthetic process;GO:0006591//ornithine metabolic process;GO:0006593//ornithine catabolic process;GO:0006807//n…
gene-CAALFM_C703570WA	ARG4	Argininosuccinate lyase, catalyzes the final step in the arginine biosynthesis pathway; alkaline downregulated; flow model biofilm induced; Spider biofilm induced	-10.1207	0.000170923	0.000734726	ARG4	XP_712142.1 argininosuccinate lyase [Candida albicans SC5314]	Metabolism;Metabolism;Metabolism;Metabolism;Metabolism	Global and overview maps;Global and overview maps;Global and overview maps;Amino acid metabolism;Amino acid metabolism	ko01100//Metabolic pathways;ko01110//Biosynthesis of secondary metabolites;ko01230//Biosynthesis of amino acids;ko00250//Alanine, aspartate and glutamate metabolism;ko00220//Arginine biosynthesis	K01755;K01755;K01755;K01755;K01755	-	GO:0004018//N6-(1,2-dicarboxyethyl)AMP AMP-lyase (fumarate-forming) activity;GO:0004056//argininosuccinate lyase activity;GO:0004333//fumarate hydratase activity;GO:0008797//aspartate ammonia-lyase activity;GO:0047472//3-carboxy-cis,cis-muconate cycloisomerase activity	GO:0006099//tricarboxylic acid cycle;GO:0006520//cellular amino acid metabolic process;GO:0009152//purine ribonucleotide biosynthetic process;GO:0042450//arginine biosynthetic process via ornithine
gene-CAALFM_C405070CA	ARG8	Putative acetylornithine aminotransferase; Gcn2, Gcn4 regulated; rat catheter biofilm induced; Spider biofilm induced	-1.29744	2.36e-05	0.000125674	ARG8	XP_717176.2 acetylornithine transaminase [Candida albicans SC5314]	Metabolism;Metabolism;Metabolism;Metabolism;Metabolism	Global and overview maps;Global and overview maps;Global and overview maps;Global and overview maps;Amino acid metabolism	ko01100//Metabolic pathways;ko01110//Biosynthesis of secondary metabolites;ko01230//Biosynthesis of amino acids;ko01210//2-Oxocarboxylic acid metabolism;ko00220//Arginine biosynthesis	K00818;K00818;K00818;K00818;K00818	GO:0005575//cellular_component;GO:0005622//intracellular;GO:0005623//cell;GO:0005634//nucleus;GO:0005654//nucleoplasm;GO:0005737//cytoplasm;GO:0005739//mitochondrion;GO:0005759//mitochondrial matrix;GO:0009507//chloroplast;GO:0009532//plastid stroma;GO:0009536//plastid;GO:0009570//chloroplast stroma;GO:0031974//membrane-enclosed lumen;GO:0031981//nuclear lumen;GO:0043226//organelle;GO:0043227//me…	GO:0003674//molecular_function;GO:0003824//catalytic activity;GO:0003867//4-aminobutyrate transaminase activity;GO:0003992//N2-acetyl-L-ornithine:2-oxoglutarate 5-aminotransferase activity;GO:0004015//adenosylmethionine-8-amino-7-oxononanoate transaminase activity;GO:0004587//ornithine-oxo-acid transaminase activity;GO:0004838//L-tyrosine:2-oxoglutarate aminotransferase activity;GO:0005488//bindi…	GO:0003008//system process;GO:0006082//organic acid metabolic process;GO:0006520//cellular amino acid metabolic process;GO:0006525//arginine metabolic process;GO:0006526//arginine biosynthetic process;GO:0006536//glutamate metabolic process;GO:0006538//glutamate catabolic process;GO:0006559//L-phenylalanine catabolic process;GO:0006560//proline metabolic process;GO:0006561//proline biosynthetic p…
gene-CAALFM_C402530WA	ARG83	GAL4-like Zn(II)2Cys6 transcription factor; clade-associated expression; null shows abnormal regulation of invasive colony growth, is unable to utilize proline as a nitrogen source; flow model biofilm induced	-1.27769	0.00159537	0.00528758	ARG81	XP_720498.2 Arg83p [Candida albicans SC5314]	-	-	-	-	GO:0000775//chromosome, centromeric region;GO:0016020//membrane	GO:0000981//RNA polymerase II transcription factor activity, sequence-specific DNA binding;GO:0003677//DNA binding;GO:0003682//chromatin binding;GO:0003700//transcription factor activity, sequence-specific DNA binding;GO:0008270//zinc ion binding	GO:0006355//regulation of transcription, DNA-templated
gene-CAALFM_C105110CA	ARO4	3-deoxy-D-arabinoheptulosonate-7-phosphate synthase; aromatic amino acid biosynthesis; GCN-regulated; feedback-inhibited by tyrosine if produced in S. cerevisiae Aro3p and Aro4p catalyze same reaction; protein decreases in stationary phase	1.29763	0.0100233	0.02551	ARO4	XP_710729.1 3-deoxy-7-phosphoheptulonate synthase [Candida albicans SC5314]	Metabolism;Metabolism;Metabolism;Metabolism
gene-CAALFM_CR04180CA	ARP5	Ortholog(s) have 3'-5' DNA helicase activity	1.92633	1.92e-05	0.00010431	ARP5	XP_717367.1 hypothetical protein CAALFM_CR04180CA [Candida albicans SC5314]	-	-	-	-	GO:0000228//nuclear chromosome;GO:0000785//chromatin;GO:0000790//nuclear chromatin;GO:0005575//cellular_component;GO:0005622//intracellular;GO:0005623//cell;GO:0005634//nucleus;GO:0005654//nucleoplasm;GO:0005694//chromosome;GO:0005737//cytoplasm;GO:0031011//Ino80 complex;GO:0031974//membrane-enclosed lumen;GO:0031981//nuclear lumen;GO:0032991//macromolecular complex;GO:0033202//DNA helicase compl…	-	GO:0006139//nucleobase-containing compound metabolic process;GO:0006259//DNA metabolic process;GO:0006281//DNA repair;GO:0006302//double-strand break repair;GO:0006310//DNA recombination;GO:0006325//chromatin organization;GO:0006338//chromatin remodeling;GO:0006351//transcription, DNA-templated;GO:0006355//regulation of transcription, DNA-templated;GO:0006464//cellular protein modification proces…
gene-CAALFM_C301030WA	ARP9	Component of the RSC chromatin remodeling complex; similar to S. cerevisiae Arp3p, a component of the Arp2/3 complex involved in actin-dependent processes; likely to be essential for growth, based on an insertional mutagenesis strategy	-1.47265	4.73e-09	5.29e-08	ARP9	XP_718525.1 Arp9p [Candida albicans SC5314]	-
gene-CAALFM_C103230CA	ARX1	Putative ribosomal large subunit biogenesis protein; repressed in core stress response; repressed by prostaglandins	2.12508	2.14e-06	1.45e-05	ARX1	XP_721513.1 putative hydrolase [Candida albicans SC5314]	-
gene-CAALFM_C305960WA	ASE1	Putative microtubule-associated protein; member of conserved Mcm1p regulon; periodic mRNA expression, peak at cell-cycle G2/M phase	1.93659	0.0149388	0.0357043	ASE1	XP_716618.1 Ase1p [Candida albicans SC5314]	-
gene-CAALFM_CR02560CA	ASG1	Gal4p family zinc-finger transcription factor with similarity to S. cerevisiae Asg1p	-1.08738	7.95e-06	4.74e-05	ASG1	XP_710703.2 Asg1p [Candida albicans SC5314]	-	-	-	-	GO:0005575//cellular_component;GO:0005622//intracellular;GO:0005623//cell;GO:0005634//nucleus;GO:0043226//organelle;GO:0043227//membrane-bounded organelle;GO:0043229//intracellular organelle;GO:0043231//intracellular membrane-bounded organelle;GO:0044424//intracellular part;GO:0044464//cell part	GO:0000976//transcription regulatory region sequence-specific DNA binding;GO:0000977//RNA polymerase II regulatory region sequence-specific DNA binding;GO:0000978//RNA polymerase II core promoter proximal region sequence-specific DNA binding;GO:0000981//RNA polymerase II transcription factor activity, sequence-specific DNA binding;GO:0000982//transcription factor activity, RNA polymerase II core …	GO:0000429//carbon catabolite regulation of transcription from RNA polymerase II promoter;GO:0000436//carbon catabolite activation of transcription from RNA polymerase II promoter;GO:0006139//nucleobase-containing compound metabolic process;GO:0006351//transcription, DNA-templated;GO:0006355//regulation of transcription, DNA-templated;GO:0006357//regulation of transcription from RNA polymerase II…
gene-CAALFM_C504780WA	ash2	Ortholog(s) have histone methyltransferase activity (H3-K4 specific) activity	2.13523	5.01e-07	3.87e-06	ash2	KGQ84718.1 compass component bre2 [Candida albicans P94015]	-	-	-	-	GO:0000228//nuclear chromosome;GO:0000781//chromosome, telomeric region;GO:0000785//chromatin;GO:0000790//nuclear chromatin;GO:0000791//euchromatin;GO:0005575//cellular_component;GO:0005622//intracellular;GO:0005623//cell;GO:0005634//nucleus;GO:0005654//nucleoplasm;GO:0005694//chromosome;GO:0005700//polytene chromosome;GO:0005703//polytene chromosome puff;GO:0005719//nuclear euchromatin;GO:003197…	GO:0001067//regulatory region nucleic acid binding;GO:0003674//molecular_function;GO:0003676//nucleic acid binding;GO:0003677//DNA binding;GO:0003682//chromatin binding;GO:0003824//catalytic activity;GO:0004842//ubiquitin-protein transferase activity;GO:0005488//binding;GO:0005515//protein binding;GO:0008013//beta-catenin binding;GO:0008168//methyltransferase activity;GO:0008170//N-methyltransfer…	GO:0000003//reproduction;GO:0000723//telomere maintenance;GO:0000902//cell morphogenesis;GO:0000904//cell morphogenesis involved in differentiation;GO:0001932//regulation of protein phosphorylation;GO:0001933//negative regulation of protein phosphorylation;GO:0002009//morphogenesis of an epithelium;GO:0002164//larval development;GO:0002165//instar larval or pupal development;GO:0002168//instar la…
gene-CAALFM_C401150WA	ASK1	Essential subunit of the Dam1 (DASH) complex, which acts in chromosome segregation by coupling kinetochores to spindle microtubules	1.82501	0.0209861	0.0476684	--	XP_722744.1 Ask1p [Candida albicans SC5314]	-	-	-	-	GO:0000228//nuclear chromosome;GO:0000775//chromosome, centromeric region;GO:0000776//kinetochore;GO:0000777//condensed chromosome kinetochore;GO:0000778//condensed nuclear chromosome kinetochore;GO:0000779//condensed chromosome, centromeric region;GO:0000780//condensed nuclear chromosome, centromeric region;GO:0000793//condensed chromosome;GO:0000794//condensed nuclear chromosome;GO:0000922//spi…	GO:0003674//molecular_function;GO:0005488//binding;GO:0005515//protein binding;GO:0008017//microtubule binding;GO:0008092//cytoskeletal protein binding;GO:0015631//tubulin binding;GO:0051010//microtubule plus-end binding	GO:0000003//reproduction;GO:0000070//mitotic sister chromatid segregation;GO:0000226//microtubule cytoskeleton organization;GO:0000278//mitotic cell cycle;GO:0000280//nuclear division;GO:0000819//sister chromatid segregation;GO:0006996//organelle organization;GO:0007010//cytoskeleton organization;GO:0007017//microtubule-based process;GO:0007049//cell cycle;GO:0007059//chromosome segregation;GO:00…
gene-CAALFM_C110740CA	ASR1	Heat shock protein; transcript regulated by cAMP, osmotic stress, ciclopirox olamine, ketoconazole; repressed by Cyr1, Ras1; colony morphology-related regulated by Ssn6; stationary phase enriched; Hap43-induced; Spider biofilm induced	2.99578	6.6e-15	1.85e-13	--	XP_713949.2 Asr1p [Candida albicans SC5314]	-
gene-CAALFM_C601740CA	ATG15	Putative lipase; fungal-specific (no human or murine homolog); Hap43p-repressed gene	3.04777	1.66e-15	5.01e-14	ATG15	XP_716721.1 triglyceride lipase [Candida albicans SC5314]	Metabolism;Cellular Processes;Metabolism	Global and overview maps;Transport and catabolism;Lipid metabolism	ko01100//Metabolic pathways;ko04138//Autophagy - yeast;ko00561//Glycerolipid metabolism	K17900;K17900;K17900	GO:0000139//Golgi membrane;GO:0000322//storage vacuole;GO:0000323//lytic vacuole;GO:0000324//fungal-type vacuole;GO:0000328//fungal-type vacuole lumen;GO:0005575//cellular_component;GO:0005622//intracellular;GO:0005623//cell;GO:0005737//cytoplasm;GO:0005768//endosome;GO:0005770//late endosome;GO:0005771//multivesicular body;GO:0005773//vacuole;GO:0005775//vacuolar lumen;GO:0005783//endoplasmic re…	GO:0003674//molecular_function;GO:0003824//catalytic activity;GO:0004620//phospholipase activity;GO:0004622//lysophospholipase activity;GO:0004806//triglyceride lipase activity;GO:0016298//lipase activity;GO:0016787//hydrolase activity;GO:0016788//hydrolase activity, acting on ester bonds;GO:0052689//carboxylic ester hydrolase activity	GO:0006508//proteolysis;GO:0006575//cellular modified amino acid metabolic process;GO:0006624//vacuolar protein processing;GO:0006629//lipid metabolic process;GO:0006638//neutral lipid metabolic process;GO:0006644//phospholipid metabolic process;GO:0006650//glycerophospholipid metabolic process;GO:0006658//phosphatidylserine metabolic process;GO:0006660//phosphatidylserine catabolic process;GO:00…
gene-CAALFM_C305600WA	ATO6	Putative fungal-specific transmembrane protein	2.0031	0.00345662	0.0103135	ADY2	XP_714701.1 Ato6p [Candida albicans SC5314]	-
gene-CAALFM_C206290CA	ATP14	Putative mitochondrial F1F0 ATP synthase subunit; macrophage/pseudohyphal-induced	1.98114	3.53e-06	2.27e-05	ATP14	XP_019330789.1 F1F0 ATP synthase subunit h [Candida albicans SC5314]	Metabolism;Metabolism
gene-CAALFM_C200610CA	ATP18	F1F0 ATP synthase complex subunit; fungal-specific; gene has intron	1.99476	0.00239041	0.00747561	ATP18	XP_002418036.1 ATP synthase J chain, mitochondrial, putative [Candida dubliniensis CD36]	Metabolism;Metabolism
gene-CAALFM_C107600WA	ATP7	Putative subunit of the F1F0-ATPase complex; colony morphology-related gene regulation by Ssn6; farnesol, macrophage-downregulated protein abundance; protein present in exponential and stationary yeast growth phases; Hap43-induced	-2.79583	1.94e-21	1.24e-19	ATP7	XP_711727.1 F1F0 ATP synthase subunit d [Candida albicans SC5314]	Metabolism;Metabolism
gene-CAALFM_CR06950CA	ATX1	Putative cytosolic copper metallochaperone; flucytosine induced; Ssr1-repressed; rat catheter biofilm induced	-2.77567	0.000874042	0.00314718	ATX1	XP_019331097.1 copper metallochaperone [Candida albicans SC5314]	-	-	-	-	GO:0005575//cellular_component;GO:0005622//intracellular;GO:0005623//cell;GO:0005737//cytoplasm;GO:0005829//cytosol;GO:0044424//intracellular part;GO:0044444//cytoplasmic part;GO:0044464//cell part	GO:0003674//molecular_function;GO:0005215//transporter activity;GO:0005375//copper ion transmembrane transporter activity;GO:0005488//binding;GO:0005507//copper ion binding;GO:0005515//protein binding;GO:0008324//cation transmembrane transporter activity;GO:0015075//ion transmembrane transporter activity;GO:0015318//inorganic solute uptake transmembrane transporter activity;GO:0016530//metallocha…	GO:0000041//transition metal ion transport;GO:0006810//transport;GO:0006811//ion transport;GO:0006812//cation transport;GO:0006825//copper ion transport;GO:0006873//cellular ion homeostasis;GO:0006875//cellular metal ion homeostasis;GO:0006878//cellular copper ion homeostasis;GO:0006879//cellular iron ion homeostasis;GO:0006950//response to stress;GO:0006979//response to oxidative stress;GO:00081…
gene-CAALFM_C203250WA	AVT7	Ortholog of S. cerevisiae Avt7 transporter; repressed upon adherence to polystyrene; constitutive expression independent of MTL or white-opaque status; Spider biofilm induced	-1.72557	2.18e-16	7.35e-15	AVT7	XP_721024.2 Avt7p [Candida albicans SC5314]	-
gene-CAALFM_CR09470WA	AXL1	Putative endoprotease; induced by alpha factor; transcript is upregulated in an RHE model of oral candidiasis and in clinical isolates from HIV+ patients with oral candidiasis	-2.14136	4.9e-13	1.1e-11	AXL1	XP_716476.2 Axl1p [Candida albicans SC5314]	-	-	-	-	GO:0005575//cellular_component;GO:0005623//cell;GO:0005933//cellular bud;GO:0005935//cellular bud neck;GO:0005937//mating projection;GO:0030427//site of polarized growth;GO:0042995//cell projection;GO:0043332//mating projection tip;GO:0044463//cell projection part;GO:0044464//cell part;GO:0051286//cell tip	GO:0003674//molecular_function;GO:0003824//catalytic activity;GO:0004175//endopeptidase activity;GO:0004222//metalloendopeptidase activity;GO:0005488//binding;GO:0008233//peptidase activity;GO:0008237//metallopeptidase activity;GO:0016787//hydrolase activity;GO:0043167//ion binding;GO:0043169//cation binding;GO:0046872//metal ion binding;GO:0070011//peptidase activity, acting on L-amino acid pept…	GO:0000003//reproduction;GO:0000278//mitotic cell cycle;GO:0000281//mitotic cytokinesis;GO:0000282//cellular bud site selection;GO:0000746//conjugation;GO:0000747//conjugation with cellular fusion;GO:0000755//cytogamy;GO:0000910//cytokinesis;GO:0006508//proteolysis;GO:0006807//nitrogen compound metabolic process;GO:0007049//cell cycle;GO:0007114//cell budding;GO:0007120//axial cellular bud site s…
gene-CAALFM_C603270CA	AYR2	Putative NADPH-dependent 1-acyl dihydroxyacetone phosphate reductase; shows colony morphology-related gene regulation by Ssn6p	-1.65642	3.47e-13	7.97e-12	AYR1	XP_719175.2 Ayr2p [Candida albicans SC5314]	Metabolism;Metabolism;Metabolism	Global and overview maps;Lipid metabolism;Lipid metabolism	ko01100//Metabolic pathways;ko00564//Glycerophospholipid metabolism;ko00565//Ether lipid metabolism	K06123;K06123;K06123	-	GO:0003824//catalytic activity;GO:0004316//3-oxoacyl-[acyl-carrier-protein] reductase (NADPH) activity;GO:0004757//sepiapterin reductase activity;GO:0008667//2,3-dihydro-2,3-dihydroxybenzoate dehydrogenase activity;GO:0008678//2-deoxy-D-gluconate 3-dehydrogenase activity;GO:0016491//oxidoreductase activity;GO:0016630//protochlorophyllide reductase activity;GO:0050662//coenzyme binding;GO:0051287/…	GO:0000272//polysaccharide catabolic process;GO:0006633//fatty acid biosynthetic process;GO:0006729//tetrahydrobiopterin biosynthetic process;GO:0015995//chlorophyll biosynthetic process;GO:0055114//oxidation-reduction process
gene-CAALFM_C107540CA	BBC1	Putative SH3-domain-containing protein	-2.33559	5.02e-10	6.7e-09	BBC1	XP_711733.1 Bbc1p [Candida albicans SC5314]	-
gene-CAALFM_C500200CA	BDF1	Essential chromatin-binding bromodomain protein; repressed upon adherence to polystyrene; reduced mRNA abundance detected in null mutant; macrophage/pseudohyphal-repressed	3.55295	6.23e-20	3.39e-18	BDF1	XP_716816.2 chromatin-binding protein [Candida albicans SC5314]	-	-	-	-	GO:0005575//cellular_component;GO:0005622//intracellular;GO:0005623//cell;GO:0005634//nucleus;GO:0043226//organelle;GO:0043227//membrane-bounded organelle;GO:0043229//intracellular organelle;GO:0043231//intracellular membrane-bounded organelle;GO:0044424//intracellular part;GO:0044464//cell part	GO:0003674//molecular_function;GO:0005488//binding;GO:0005515//protein binding;GO:0042393//histone binding;GO:0070577//lysine-acetylated histone binding	GO:0006139//nucleobase-containing compound metabolic process;GO:0006259//DNA metabolic process;GO:0006281//DNA repair;GO:0006351//transcription, DNA-templated;GO:0006355//regulation of transcription, DNA-templated;GO:0006725//cellular aromatic compound metabolic process;GO:0006807//nitrogen compound metabolic process;GO:0006950//response to stress;GO:0006974//cellular response to DNA damage stimu…
gene-CAALFM_C701550WA	BEM2	Putative Rho1p GTPase activating protein (GAP); serum-induced transcript; Spider biofilm induced; flow model biofilm repressed	2.0764	4.16e-05	0.000209448	BEM2	XP_721409.1 Bem2p [Candida albicans SC5314]	Environmental Information Processing	Signal transduction	ko04011//MAPK signaling pathway - yeast	K19844	GO:0000131//incipient cellular bud site;GO:0005575//cellular_component;GO:0005622//intracellular;GO:0005623//cell;GO:0005628//prospore membrane;GO:0005737//cytoplasm;GO:0005739//mitochondrion;GO:0005886//plasma membrane;GO:0005933//cellular bud;GO:0005934//cellular bud tip;GO:0005937//mating projection;GO:0005938//cell cortex;GO:0016020//membrane;GO:0030427//site of polarized growth;GO:0042763//i…	GO:0003674//molecular_function;GO:0003676//nucleic acid binding;GO:0003723//RNA binding;GO:0003729//mRNA binding;GO:0005085//guanyl-nucleotide exchange factor activity;GO:0005096//GTPase activator activity;GO:0005488//binding;GO:0005515//protein binding;GO:0008047//enzyme activator activity;GO:0019899//enzyme binding;GO:0030234//enzyme regulator activity;GO:0030695//GTPase regulator activity;GO:0…	GO:0006996//organelle organization;GO:0007010//cytoskeleton organization;GO:0007154//cell communication;GO:0007163//establishment or maintenance of cell polarity;GO:0007165//signal transduction;GO:0007264//small GTPase mediated signal transduction;GO:0008150//biological_process;GO:0009966//regulation of signal transduction;GO:0009968//negative regulation of signal transduction;GO:0009987//cellula…
gene-CAALFM_C402310WA	BEM3	Putative GTPase-activating protein (GAP) for Rho-type GTPase Cdc42p; involved in cell signaling pathways that control cell polarity; similar to S. cerevisiae Bem3p	2.23728	0.000118008	0.000525158	BEM3	XP_720521.2 Bem3p [Candida albicans SC5314]	Environmental Information Processing	Signal transduction	ko04011//MAPK signaling pathway - yeast	K19840	GO:0000131//incipient cellular bud site;GO:0005575//cellular_component;GO:0005622//intracellular;GO:0005623//cell;GO:0005634//nucleus;GO:0005737//cytoplasm;GO:0005826//actomyosin contractile ring;GO:0005856//cytoskeleton;GO:0005933//cellular bud;GO:0005934//cellular bud tip;GO:0005937//mating projection;GO:0005938//cell cortex;GO:0015629//actin cytoskeleton;GO:0016020//membrane;GO:0030427//site o…	GO:0003674//molecular_function;GO:0005096//GTPase activator activity;GO:0005488//binding;GO:0005543//phospholipid binding;GO:0008047//enzyme activator activity;GO:0008289//lipid binding;GO:0030234//enzyme regulator activity;GO:0030695//GTPase regulator activity;GO:0032266//phosphatidylinositol-3-phosphate binding;GO:0035091//phosphatidylinositol binding;GO:0043167//ion binding;GO:0043168//anion b…	GO:0006996//organelle organization;GO:0007010//cytoskeleton organization;GO:0007154//cell communication;GO:0007163//establishment or maintenance of cell polarity;GO:0007165//signal transduction;GO:0008150//biological_process;GO:0009966//regulation of signal transduction;GO:0009968//negative regulation of signal transduction;GO:0009987//cellular process;GO:0010646//regulation of cell communication…
gene-CAALFM_C104070CA	BET4	Ortholog(s) have Rab geranylgeranyltransferase activity and role in endoplasmic reticulum to Golgi vesicle-mediated transport, protein geranylgeranylation, protein targeting to membrane	-3.61426	7.6e-15	2.1e-13	BET4	XP_019330635.1 Rab geranylgeranyltransferase [Candida albicans SC5314]	-
gene-CAALFM_C402270CA	BFR1	Protein involved in the maintenance of normal ploidy; S. cerevisiae ortholog cofers Brefeldin A resistance; stationary phase enriched protein; Spider biofilm repressed	1.97466	1.55e-06	1.08e-05	--	KGQ97181.1 hypothetical protein MG1_03476 [Candida albicans GC75]	-	-	-	-	-	-	-
gene-CAALFM_CR09420CA	BGL22	Putative glucanase; induced during cell wall regeneration	-1.34307	3.11e-06	2.03e-05	BGL2	XP_019331115.1 Bgl22p [Candida albicans SC5314]	Metabolism;Metabolism;Metabolism;Metabolism	Global and overview maps;Global and overview maps;Carbohydrate metabolism;Metabolism of other amino acids	ko01100//Metabolic pathways;ko01110//Biosynthesis of secondary metabolites;ko00500//Starch and sucrose metabolism;ko00460//Cyanoamino acid metabolism	K01188;K01188;K01188;K01188	GO:0005575//cellular_component;GO:0005576//extracellular region;GO:0005623//cell;GO:0005886//plasma membrane;GO:0016020//membrane;GO:0016021//integral component of membrane;GO:0031224//intrinsic component of membrane;GO:0044425//membrane part;GO:0044464//cell part;GO:0071944//cell periphery	GO:0003674//molecular_function;GO:0003824//catalytic activity;GO:0004553//hydrolase activity, hydrolyzing O-glycosyl compounds;GO:0008422//beta-glucosidase activity;GO:0015926//glucosidase activity;GO:0016787//hydrolase activity;GO:0016798//hydrolase activity, acting on glycosyl bonds	GO:0000272//polysaccharide catabolic process;GO:0005975//carbohydrate metabolic process;GO:0005976//polysaccharide metabolic process;GO:0006073//cellular glucan metabolic process;GO:0008150//biological_process;GO:0008152//metabolic process;GO:0009056//catabolic process;GO:0009057//macromolecule catabolic process;GO:0009251//glucan catabolic process;GO:0009987//cellular process;GO:0016052//carbohy…
gene-CAALFM_C110830WA	BIG1	Endoplasmic reticulum (ER) protein; ortholog of S. cerevisiae Big1; required for beta-1,6-glucan synthesis, filamentation, adhesion, and virulence; rat catheter biofilm repressed	-1.32577	3.2e-09	3.68e-08	BIG1	XP_713939.1 Big1p [Candida albicans SC5314]	-
gene-CAALFM_C208010WA	BLM3	Putative proteasome activator; binds core proteasome and stimulates proteasome-mediated protein degradation by inducing gate opening; ortholog of S. cerevisiae Blm10; transcript regulated by Nrg1 and Mig1	2.11724	0.000106013	0.000478495	BLM10	XP_716023.1 Blm3p [Candida albicans SC5314]	Genetic Information Processing
gene-CAALFM_C112850WA	BLP1	Protein of unknown function, serum-induced	-3.642	0.000138646	0.000608794	BLP1	XP_019330715.1 Blp1p [Candida albicans SC5314]	-
gene-CAALFM_C307180CA	BMT1	Beta-mannosyltransferase, required for addition of the 1st beta-mannose residue to acid-stable fraction of cell wall phosphopeptidomannan; 9-gene family member; mutants induce higher levels of inflammatory cytokines in mouse dendritic cells	-1.34622	9.22e-08	8.17e-07	BMT1	XP_719878.1 Bmt1p [Candida albicans SC5314]	-
gene-CAALFM_CR00740CA	BMT3	Beta-mannosyltransferase; adds 2nd beta-mannose to the acid-stable fraction of cell wall phosphopeptidomannan, elongation of beta-mannose chains on the phosphopeptidomannan acid-labile fraction; Hap43-induced; Spider biofilm induced	3.74788	5.31e-11	8.4e-10	BMT3	XP_717972.1 Bmt3p [Candida albicans SC5314]	-	-	-	-	GO:0005575//cellular_component;GO:0016020//membrane;GO:0016021//integral component of membrane;GO:0031224//intrinsic component of membrane;GO:0044425//membrane part	GO:0000030//mannosyltransferase activity;GO:0003674//molecular_function;GO:0003824//catalytic activity;GO:0016740//transferase activity;GO:0016757//transferase activity, transferring glycosyl groups;GO:0016758//transferase activity, transferring hexosyl groups	GO:0008150//biological_process;GO:0008152//metabolic process;GO:0009987//cellular process;GO:0016043//cellular component organization;GO:0045229//external encapsulating structure organization;GO:0070085//glycosylation;GO:0071554//cell wall organization or biogenesis;GO:0071555//cell wall organization;GO:0071840//cellular component organization or biogenesis;GO:0097502//mannosylation
gene-CAALFM_C201560WA	BMT5	Putative beta-mannosyltransferase involved in beta-1,2-mannosylation of phospholipomannan; 9-member family includes Bmt1, Bmt2, Bmt3, and Bmtp with roles in mannosylation of cell wall phosphopeptidomannan; Spider biofilm induced (1, 5, 6)	1.497	0.0116786	0.0290322	BMT5	XP_722514.1 Bmt5p [Candida albicans SC5314]	-
gene-CAALFM_C303450CA	BMT7	Beta-mannosyltransferase, member of a 9-gene family that includes characterized genes BMT1, BMT2, BMT3, and BMT4 with roles in beta-1,2-mannosylation of cell wall phosphopeptidomannan; downregulated in azole-resistant strain; Hap43p-induced	4.82741	1.26e-17	5.16e-16	BMT7	XP_720037.1 Bmt7p [Candida albicans SC5314]	-
gene-CAALFM_CR01240CA	BOI2	Putative SH3-domain-containing protein; mutation confers hypersensitivity to toxic ergosterol analog; Spider biofilm induced	2.33592	6.48e-07	4.9e-06	BOI2	KGR01605.1 hypothetical protein MG5_05460 [Candida albicans P57072]	-	-	-	-	GO:0005575//cellular_component;GO:0005622//intracellular;GO:0005623//cell;GO:0005737//cytoplasm;GO:0005856//cytoskeleton;GO:0005933//cellular bud;GO:0005935//cellular bud neck;GO:0005938//cell cortex;GO:0016020//membrane;GO:0030427//site of polarized growth;GO:0031097//medial cortex;GO:0032153//cell division site;GO:0032155//cell division site part;GO:0043226//organelle;GO:0043228//non-membrane-b…	GO:0003674//molecular_function;GO:0005488//binding;GO:0005515//protein binding;GO:0005543//phospholipid binding;GO:0008289//lipid binding;GO:0043167//ion binding;GO:0043168//anion binding	GO:0000003//reproduction;GO:0000920//cell separation after cytokinesis;GO:0007114//cell budding;GO:0007117//budding cell bud growth;GO:0007118//budding cell apical bud growth;GO:0007154//cell communication;GO:0007163//establishment or maintenance of cell polarity;GO:0007165//signal transduction;GO:0007264//small GTPase mediated signal transduction;GO:0007265//Ras protein signal transduction;GO:00…
gene-CAALFM_C500210CA	BRE1	Putative E3 ubiquitin ligase with RING-type zinc finger domain; involved in ubiquitination of histone H2B during hyphal development; transposon mutation affects filamentous growth	3.27987	1.08e-14	2.92e-13	BRE1	XP_716814.1 E3 ubiquitin-protein ligase [Candida albicans SC5314]	-	-	-	-	GO:0000109//nucleotide-excision repair complex;GO:0000151//ubiquitin ligase complex;GO:0000228//nuclear chromosome;GO:0000781//chromosome, telomeric region;GO:0000785//chromatin;GO:0000790//nuclear chromatin;GO:0000792//heterochromatin;GO:0005575//cellular_component;GO:0005622//intracellular;GO:0005623//cell;GO:0005634//nucleus;GO:0005694//chromosome;GO:0031371//ubiquitin conjugating enzyme compl…	GO:0003674//molecular_function;GO:0003676//nucleic acid binding;GO:0003677//DNA binding;GO:0003688//DNA replication origin binding;GO:0003690//double-stranded DNA binding;GO:0003824//catalytic activity;GO:0004842//ubiquitin-protein transferase activity;GO:0005488//binding;GO:0005515//protein binding;GO:0005524//ATP binding;GO:0008270//zinc ion binding;GO:0016740//transferase activity;GO:0019787//…	GO:0000003//reproduction;GO:0000075//cell cycle checkpoint;GO:0000077//DNA damage checkpoint;GO:0000209//protein polyubiquitination;GO:0000278//mitotic cell cycle;GO:0000722//telomere maintenance via recombination;GO:0000723//telomere maintenance;GO:0000724//double-strand break repair via homologous recombination;GO:0000725//recombinational repair;GO:0006139//nucleobase-containing compound metabo…
gene-CAALFM_CR05650WA	BRF1	Component of the general transcription factor for RNA polymerase III (TFIIIB); possibly an essential gene, disruptants not obtained by UAU1 method	2.62216	2.62e-05	0.00013757	TDS4	XP_711715.1 transcription factor TFIIIB subunit [Candida albicans SC5314]	-	-	-	-	GO:0000126//transcription factor TFIIIB complex;GO:0005575//cellular_component;GO:0005622//intracellular;GO:0005623//cell;GO:0005634//nucleus;GO:0005654//nucleoplasm;GO:0005667//transcription factor complex;GO:0005840//ribosome;GO:0031974//membrane-enclosed lumen;GO:0031981//nuclear lumen;GO:0032991//macromolecular complex;GO:0043226//organelle;GO:0043227//membrane-bounded organelle;GO:0043229//i…	GO:0000976//transcription regulatory region sequence-specific DNA binding;GO:0000992//polymerase III regulatory region sequence-specific DNA binding;GO:0000994//RNA polymerase III core binding;GO:0000995//transcription factor activity, core RNA polymerase III binding;GO:0001006//RNA polymerase III type 3 promoter sequence-specific DNA binding;GO:0001016//RNA polymerase III regulatory region DNA b…	GO:0001112//DNA-templated transcriptional open complex formation;GO:0001120//protein-DNA complex remodeling;GO:0006139//nucleobase-containing compound metabolic process;GO:0006259//DNA metabolic process;GO:0006351//transcription, DNA-templated;GO:0006352//DNA-templated transcription, initiation;GO:0006355//regulation of transcription, DNA-templated;GO:0006359//regulation of transcription from RNA…
gene-CAALFM_C105140WA	BRG1	Transcription factor; recruits Hda1 to hypha-specific promoters; Tn mutation affects filamentation; Hap43-repressed; Spider and flow model biofilm induced; required for Spider biofilm formation; Bcr1-repressed in RPMI a/a biofilms	2.28904	4.9e-07	3.8e-06	BRG1	XP_710725.2 Brg1p [Candida albicans SC5314]	-
gene-CAALFM_C405660CA	BRN1	Putative condensin complex subunit; cell-cycle regulated periodic mRNA expression	1.9218	0.0184536	0.0427518	BRN1	XP_716559.2 condensin subunit [Candida albicans SC5314]	Cellular Processes	Cell growth and death	ko04111//Cell cycle - yeast	K06676	GO:0000228//nuclear chromosome;GO:0000775//chromosome, centromeric region;GO:0000785//chromatin;GO:0000790//nuclear chromatin;GO:0000792//heterochromatin;GO:0000793//condensed chromosome;GO:0000794//condensed nuclear chromosome;GO:0000796//condensin complex;GO:0000799//nuclear condensin complex;GO:0005575//cellular_component;GO:0005622//intracellular;GO:0005623//cell;GO:0005634//nucleus;GO:000569…	GO:0001671//ATPase activator activity;GO:0003674//molecular_function;GO:0003682//chromatin binding;GO:0005488//binding;GO:0005515//protein binding;GO:0008047//enzyme activator activity;GO:0019899//enzyme binding;GO:0030234//enzyme regulator activity;GO:0044547//DNA topoisomerase binding;GO:0060589//nucleoside-triphosphatase regulator activity;GO:0060590//ATPase regulator activity;GO:0072586//DNA …	GO:0000003//reproduction;GO:0000070//mitotic sister chromatid segregation;GO:0000278//mitotic cell cycle;GO:0000280//nuclear division;GO:0000819//sister chromatid segregation;GO:0001655//urogenital system development;GO:0001700//embryonic development via the syncytial blastoderm;GO:0002009//morphogenesis of an epithelium;GO:0006082//organic acid metabolic process;GO:0006091//generation of precurs…
gene-CAALFM_C407100CA	BRR2	Predicted RNA-dependent ATPase RNA helicase; Hap43-induced gene	1.64683	0.00201801	0.00648554	BRR2	XP_715407.2 ATP-dependent RNA helicase [Candida albicans SC5314]	Genetic Information Processing	Transcription	ko03040//Spliceosome	K12854	GO:0005575//cellular_component;GO:0005622//intracellular;GO:0005623//cell;GO:0005634//nucleus;GO:0005654//nucleoplasm;GO:0005658//alpha DNA polymerase:primase complex;GO:0005681//spliceosomal complex;GO:0005682//U5 snRNP;GO:0030532//small nuclear ribonucleoprotein complex;GO:0031974//membrane-enclosed lumen;GO:0031981//nuclear lumen;GO:0032991//macromolecular complex;GO:0043226//organelle;GO:0043…	GO:0000166//nucleotide binding;GO:0003674//molecular_function;GO:0003676//nucleic acid binding;GO:0003677//DNA binding;GO:0003688//DNA replication origin binding;GO:0003724//RNA helicase activity;GO:0003824//catalytic activity;GO:0004003//ATP-dependent DNA helicase activity;GO:0004004//ATP-dependent RNA helicase activity;GO:0004386//helicase activity;GO:0005488//binding;GO:0005515//protein bindin…	GO:0000003//reproduction;GO:0000245//spliceosomal complex assembly;GO:0000354//cis assembly of pre-catalytic spliceosome;GO:0000375//RNA splicing, via transesterification reactions;GO:0000377//RNA splicing, via transesterification reactions with bulged adenosine as nucleophile;GO:0000381//regulation of alternative mRNA splicing, via spliceosome;GO:0000388//spliceosome conformational change to rel…
gene-CAALFM_C304260WA	BSD2	Ortholog(s) have role in metal ion transport, protein targeting to vacuole, ubiquitin-dependent protein catabolic process and endoplasmic reticulum, fungal-type vacuole, fungal-type vacuole membrane localization	1.59962	0.00499963	0.0141576	BSD2	KGU27279.1 hypothetical protein MG7_02891 [Candida albicans P34048]	-
gene-CAALFM_C403120CA	BUB1	Putative cell cycle checkpoint kinase; mutation confers increased sensitivity to nocodazole	1.70004	0.00205622	0.00659431	BUB1	XP_720431.2 protein kinase [Candida albicans SC5314]	Cellular Processes;Cellular Processes	Cell growth and death;Cell growth and death	ko04111//Cell cycle - yeast;ko04113//Meiosis - yeast	K02178;K02178	GO:0000228//nuclear chromosome;GO:0000775//chromosome, centromeric region;GO:0000776//kinetochore;GO:0000777//condensed chromosome kinetochore;GO:0000778//condensed nuclear chromosome kinetochore;GO:0000779//condensed chromosome, centromeric region;GO:0000780//condensed nuclear chromosome, centromeric region;GO:0000793//condensed chromosome;GO:0000794//condensed nuclear chromosome;GO:0005575//cel…	GO:0000166//nucleotide binding;GO:0003674//molecular_function;GO:0003824//catalytic activity;GO:0004672//protein kinase activity;GO:0004674//protein serine/threonine kinase activity;GO:0005488//binding;GO:0005515//protein binding;GO:0005524//ATP binding;GO:0008144//drug binding;GO:0016301//kinase activity;GO:0016740//transferase activity;GO:0016772//transferase activity, transferring phosphorus-c…	GO:0000003//reproduction;GO:0000075//cell cycle checkpoint;GO:0000278//mitotic cell cycle;GO:0000280//nuclear division;GO:0000819//sister chromatid segregation;GO:0006464//cellular protein modification process;GO:0006468//protein phosphorylation;GO:0006793//phosphorus metabolic process;GO:0006796//phosphate-containing compound metabolic process;GO:0006807//nitrogen compound metabolic process;GO:0…
gene-CAALFM_C205260WA	BUD14	Putative SH3-domain-containing protein; predicted role in bud-site selection; Spider biofilm induced	2.31058	0.000532394	0.00203196	BUD14	XP_714914.2 protein phosphatase regulator [Candida albicans SC5314]	-
gene-CAALFM_C106210WA	BUD16	Putative pyridoxal kinase; a key enzyme in pyridoxal 5'-phosphate synthesis, the active form of vitamin B6; involved in bud-site selection and genome integrity in S. cerevisiae; induced by alpha pheromone in SpiderM medium	-2.43706	3.68e-11	6.07e-10	BUD16	XP_710879.1 putative pyridoxal kinase [Candida albicans SC5314]	Metabolism;Metabolism
gene-CAALFM_CR00680WA	BUD22	Protein with a predicted role in 18S rRNA maturation and small ribosomal subunit biogenesis; repressed in core stress response; repressed by prostaglandins	1.43552	0.0204323	0.0465682	--	KHC29880.1 hypothetical protein MGQ_05395 [Candida albicans P76067]	-	-	-	-	GO:0005575//cellular_component;GO:0005576//extracellular region;GO:0005622//intracellular;GO:0005623//cell;GO:0005634//nucleus;GO:0005730//nucleolus;GO:0030684//preribosome;GO:0030686//90S preribosome;GO:0031974//membrane-enclosed lumen;GO:0031981//nuclear lumen;GO:0032991//macromolecular complex;GO:0043226//organelle;GO:0043227//membrane-bounded organelle;GO:0043228//non-membrane-bounded organel…	GO:0003674//molecular_function;GO:0005133//interferon-gamma receptor binding	GO:0006139//nucleobase-containing compound metabolic process;GO:0006364//rRNA processing;GO:0006396//RNA processing;GO:0006725//cellular aromatic compound metabolic process;GO:0006807//nitrogen compound metabolic process;GO:0006955//immune response;GO:0008150//biological_process;GO:0008152//metabolic process;GO:0009987//cellular process;GO:0010467//gene expression;GO:0016070//RNA metabolic proces…
gene-CAALFM_C501060CA	BUD23	Putative methyltransferase; Hap43-induced; repressed by prostaglandins	1.87853	5.03e-05	0.000246441	BUD23	XP_715728.1 18S rRNA (guanine1575-N7)-methyltransferase [Candida albicans SC5314]	-	-	-	-	GO:0005575//cellular_component;GO:0005622//intracellular;GO:0005623//cell;GO:0005634//nucleus;GO:0005654//nucleoplasm;GO:0005730//nucleolus;GO:0005737//cytoplasm;GO:0031974//membrane-enclosed lumen;GO:0031981//nuclear lumen;GO:0043226//organelle;GO:0043227//membrane-bounded organelle;GO:0043228//non-membrane-bounded organelle;GO:0043229//intracellular organelle;GO:0043231//intracellular membrane-…	GO:0003674//molecular_function;GO:0003677//DNA binding;GO:0003824//catalytic activity;GO:0005488//binding;GO:0005515//protein binding;GO:0008168//methyltransferase activity;GO:0008170//N-methyltransferase activity;GO:0008171//O-methyltransferase activity;GO:0008173//RNA methyltransferase activity;GO:0008649//rRNA methyltransferase activity;GO:0008689//3-demethylubiquinone-9 3-O-methyltransferase …	GO:0000054//ribosomal subunit export from nucleus;GO:0000056//ribosomal small subunit export from nucleus;GO:0000154//rRNA modification;GO:0000278//mitotic cell cycle;GO:0000281//mitotic cytokinesis;GO:0000282//cellular bud site selection;GO:0000447//endonucleolytic cleavage in ITS1 to separate SSU-rRNA from 5.8S rRNA and LSU-rRNA from tricistronic rRNA transcript (SSU-rRNA, 5.8S rRNA, LSU-rRNA);…
gene-CAALFM_C109880CA	BUD31	Bud31 ortholog; not subject to mating-type regulation, in contrast to S. cerevisiae Bud31 which has a role in specifying the bud site; Spider biofilm induced	2.04708	2.29e-05	0.000122053	BUD31	XP_723540.1 U2 snRNP complex subunit [Candida albicans SC5314]	Genetic Information Processing
gene-CAALFM_C108120WA	BUD6	Protein required for Spitzenkorper formation in hyphal cells (wild-type localization of Mlc1p to the Spitzenkorper); localizes to polarisome	1.61496	0.0059936	0.0165056	BUD6	XP_717624.2 Bud6p [Candida albicans SC5314]	-
gene-CAALFM_C108170CA	BUL1	Protein similar but not orthologous to S. cerevisiae Bul1; a protein involved in selection of substrates for ubiquitination; mutants are viable; macrophage/pseudohyphal-induced; rat catheter biofilm induced	2.1567	0.000301866	0.00121835	BSC5	XP_717631.1 Bul1p [Candida albicans SC5314]	-
gene-CAALFM_CR00980CA	CAB3	Putative phosphopantothenoylcysteine decarboxylase, binds to protein phosphatase Ppz1p and regulates its activity	1.885	0.000180854	0.00076952	CAB3	XP_717950.1 phosphopantothenoylcysteine decarboxylase complex subunit [Candida albicans SC5314]	Metabolism;Metabolism	Global and overview maps;Metabolism of cofactors and vitamins	ko01100//Metabolic pathways;ko00770//Pantothenate and CoA biosynthesis	K01598;K01598	GO:0005575//cellular_component;GO:0005622//intracellular;GO:0005623//cell;GO:0005737//cytoplasm;GO:0005829//cytosol;GO:0032040//small-subunit processome;GO:0032991//macromolecular complex;GO:0044424//intracellular part;GO:0044444//cytoplasmic part;GO:0044464//cell part;GO:0071513//phosphopantothenoylcysteine decarboxylase complex;GO:1902494//catalytic complex;GO:1990143//CoA-synthesizing protein …	GO:0000166//nucleotide binding;GO:0003674//molecular_function;GO:0003824//catalytic activity;GO:0004632//phosphopantothenate--cysteine ligase activity;GO:0004633//phosphopantothenoylcysteine decarboxylase activity;GO:0005488//binding;GO:0005515//protein binding;GO:0016829//lyase activity;GO:0016830//carbon-carbon lyase activity;GO:0016831//carboxy-lyase activity;GO:0017076//purine nucleotide bind…	GO:0006139//nucleobase-containing compound metabolic process;GO:0006163//purine nucleotide metabolic process;GO:0006164//purine nucleotide biosynthetic process;GO:0006270//DNA replication initiation;GO:0006725//cellular aromatic compound metabolic process;GO:0006732//coenzyme metabolic process;GO:0006753//nucleoside phosphate metabolic process;GO:0006793//phosphorus metabolic process;GO:0006796//…
gene-CAALFM_C503580CA	CAC2	Component of the chromatin assembly factor I (CAF-1); involved in regulation of white-opaque switching frequency; macrophage-induced	2.18067	0.000666433	0.00247485	CAC2	XP_711422.1 Cac2p [Candida albicans SC5314]	-	-	-	-	GO:0000228//nuclear chromosome;GO:0000775//chromosome, centromeric region;GO:0000785//chromatin;GO:0000790//nuclear chromatin;GO:0005575//cellular_component;GO:0005622//intracellular;GO:0005623//cell;GO:0005634//nucleus;GO:0005654//nucleoplasm;GO:0005657//replication fork;GO:0005694//chromosome;GO:0005737//cytoplasm;GO:0005829//cytosol;GO:0031974//membrane-enclosed lumen;GO:0031981//nuclear lumen…	GO:0003674//molecular_function;GO:0003682//chromatin binding;GO:0005488//binding;GO:0005515//protein binding;GO:0042393//histone binding;GO:0051082//unfolded protein binding	GO:0000278//mitotic cell cycle;GO:0000724//double-strand break repair via homologous recombination;GO:0000725//recombinational repair;GO:0006139//nucleobase-containing compound metabolic process;GO:0006259//DNA metabolic process;GO:0006260//DNA replication;GO:0006261//DNA-dependent DNA replication;GO:0006281//DNA repair;GO:0006302//double-strand break repair;GO:0006310//DNA recombination;GO:00063…
gene-CAALFM_C106910CA	CAF130	Ortholog(s) have role in positive regulation of transcription elongation from RNA polymerase II promoter and CCR4-NOT core complex localization	1.33405	0.0122958	0.030385	CAF130	KHC40711.1 hypothetical protein MGO_00660 [Candida albicans P76055]	-
gene-CAALFM_C303190CA	CAF17	Ortholog(s) have role in protein maturation by [2Fe-2S] cluster transfer, protein maturation by [4Fe-4S] cluster transfer and mitochondrial matrix localization	1.8713	0.000188916	0.000801005	CAF17	Q5AEF0.2 RecName: Full=Putative transferase CAF17, mitochondrial; Flags: Precursor [Candida albicans SC5314]	-
gene-CAALFM_C505220WA	CAG1	Heterotrimeric G protein alpha subunit; positive role in mating pheromone response; opaque-enriched transcript; transcript repressed by MTLa1-MTLalpha2; regulated by hemoglobin-responsive Hbr1 via MTL genes; rat catheter biofilm repressed	4.19331	0.000324605	0.00130403	CAG1	XP_721923.1 guanine nucleotide-binding protein subunit alpha [Candida albicans SC5314]	Environmental Information Processing	Signal transduction	ko04011//MAPK signaling pathway - yeast	K19860	GO:0005575//cellular_component;GO:0005622//intracellular;GO:0005623//cell;GO:0005737//cytoplasm;GO:0005768//endosome;GO:0005829//cytosol;GO:0005834//heterotrimeric G-protein complex;GO:0005886//plasma membrane;GO:0009898//cytoplasmic side of plasma membrane;GO:0010008//endosome membrane;GO:0012505//endomembrane system;GO:0016020//membrane;GO:0019897//extrinsic component of plasma membrane;GO:0019…	GO:0000166//nucleotide binding;GO:0001664//G-protein coupled receptor binding;GO:0001882//nucleoside binding;GO:0001883//purine nucleoside binding;GO:0003674//molecular_function;GO:0003824//catalytic activity;GO:0003924//GTPase activity;GO:0005102//receptor binding;GO:0005159//insulin-like growth factor receptor binding;GO:0005488//binding;GO:0005515//protein binding;GO:0005525//GTP binding;GO:00…	GO:0000003//reproduction;GO:0000741//karyogamy;GO:0000742//karyogamy involved in conjugation with cellular fusion;GO:0000743//nuclear migration involved in conjugation with cellular fusion;GO:0000746//conjugation;GO:0000747//conjugation with cellular fusion;GO:0000749//response to pheromone involved in conjugation with cellular fusion;GO:0000750//pheromone-dependent signal transduction involved i…
gene-CAALFM_C204270WA	CAK1	Monomeric CDK-activating kinase; functional homolog of S. cerevisiae Cak1p; phosphorylates cyclin-free human CDK2; lacks glycine loop motif; conserved lysine (K36) not required for activity; possibly essential gene (by UAU1 method)	-4.61842	1.18e-30	1.46e-28	HOG1B	XP_720917.2 cyclin-dependent protein kinase-activating kinase [Candida albicans SC5314]	Cellular Processes
gene-CAALFM_C306010WA	CAM1	Putative translation elongation factor eEF1 gamma; protein level decreased in stationary phase cultures; Spider biofilm repressed (1, 5)	-1.27751	1.95e-10	2.78e-09	CAM1	XP_019330876.1 translation elongation factor EF1B gamma [Candida albicans SC5314]	-
gene-CAALFM_C503280WA	CAM1-1	Putative translation elongation factor; downregulated upon phagocytosis by murine macrophages; Hap43-induced gene; Spider biofilm repressed	-1.8956	1.49e-16	5.23e-15	CAM1	XP_712033.2 Cam1-1p [Candida albicans SC5314]	-	-	-	-	-	GO:0003746//translation elongation factor activity;GO:0005515//protein binding;GO:0016034//maleylacetoacetate isomerase activity	GO:0006414//translational elongation;GO:0006559//L-phenylalanine catabolic process;GO:0006572//tyrosine catabolic process;GO:0006749//glutathione metabolic process
gene-CAALFM_C600960WA	CAN1	Basic amino acid permease; complements lysine transport mutation; 10 predicted transmembrane regions, 3 predicted N-glycosylation sites; phagocytosis by macrophages induces transcript; rat catheter, Spider and flow model biofilm induced	-1.43117	1.21e-07	1.05e-06	CAN1	XP_714306.1 Can1p [Candida albicans SC5314]	-	-	-	-	GO:0005575//cellular_component;GO:0005623//cell;GO:0005886//plasma membrane;GO:0016020//membrane;GO:0016021//integral component of membrane;GO:0031224//intrinsic component of membrane;GO:0044425//membrane part;GO:0044464//cell part;GO:0071944//cell periphery	GO:0003674//molecular_function;GO:0005215//transporter activity;GO:0005290//L-histidine transmembrane transporter activity;GO:0005342//organic acid transmembrane transporter activity;GO:0005488//binding;GO:0008324//cation transmembrane transporter activity;GO:0008509//anion transmembrane transporter activity;GO:0008514//organic anion transmembrane transporter activity;GO:0015075//ion transmembran…	GO:0003333//amino acid transmembrane transport;GO:0006810//transport;GO:0006811//ion transport;GO:0006812//cation transport;GO:0006820//anion transport;GO:0006855//drug transmembrane transport;GO:0006865//amino acid transport;GO:0008150//biological_process;GO:0009450//gamma-aminobutyric acid catabolic process;GO:0015711//organic anion transport;GO:0015802//basic amino acid transport;GO:0015807//L…
gene-CAALFM_C601060CA	CAN2	Basic amino acid permease; arginine metabolism; regulated by Nrg1/Tup1; caspofungin, flucytosine induced; colony morphology-related regulation by Ssn6; Hap43-repressed; rat catheter and Spider biofilm induced; promoter bound by Efg1	-2.62471	6.37e-24	4.81e-22	CAN2	XP_714319.1 arginine permease [Candida albicans SC5314]	-	-	-	-	GO:0016020//membrane;GO:0016021//integral component of membrane	GO:0015171//amino acid transmembrane transporter activity;GO:0015495//gamma-aminobutyric acid:proton symporter activity;GO:0022857//transmembrane transporter activity	GO:0006810//transport;GO:0006865//amino acid transport;GO:0009450//gamma-aminobutyric acid catabolic process;GO:0055085//transmembrane transport
gene-CAALFM_C302220WA	CAP1	AP-1 bZIP transcription factor; apoptotic, oxidative stress response/resistance, multidrug resistance; nuclear in oxidative stress; complements S. cerevisiae yap1 mutant; oralpharyngeal candidasis-, human neutrophil, Spider biofilm induced	1.8181	5.28e-05	0.000257378	CAP1	XP_721702.2 DNA-binding transcription factor [Candida albicans SC5314]	-
gene-CAALFM_C504490CA	CAR1	Arginase; arginine catabolism; transcript regulated by Nrg1, Mig1, Tup1; colony morphology-related regulation by Ssn6; alkaline induced; protein decreased in stationary phase; sumoylation target; flow model biofilm induced	1.41725	0.00411092	0.0119014	CAR1	XP_721843.1 arginase [Candida albicans SC5314]	Metabolism;Metabolism;Metabolism;Metabolism;Metabolism	Global and overview maps;Global and overview maps;Global and overview maps;Amino acid metabolism;Amino acid metabolism	ko01100//Metabolic pathways;ko01110//Biosynthesis of secondary metabolites;ko01230//Biosynthesis of amino acids;ko00330//Arginine and proline metabolism;ko00220//Arginine biosynthesis	K01476;K01476;K01476;K01476;K01476	GO:0005575//cellular_component;GO:0005622//intracellular;GO:0005623//cell;GO:0005634//nucleus;GO:0005737//cytoplasm;GO:0005739//mitochondrion;GO:0005829//cytosol;GO:0005937//mating projection;GO:0030427//site of polarized growth;GO:0042995//cell projection;GO:0043226//organelle;GO:0043227//membrane-bounded organelle;GO:0043229//intracellular organelle;GO:0043231//intracellular membrane-bounded or…	GO:0003674//molecular_function;GO:0003824//catalytic activity;GO:0004053//arginase activity;GO:0004857//enzyme inhibitor activity;GO:0005488//binding;GO:0008270//zinc ion binding;GO:0008783//agmatinase activity;GO:0016787//hydrolase activity;GO:0016810//hydrolase activity, acting on carbon-nitrogen (but not peptide) bonds;GO:0016813//hydrolase activity, acting on carbon-nitrogen (but not peptide)…	GO:0000050//urea cycle;GO:0006082//organic acid metabolic process;GO:0006520//cellular amino acid metabolic process;GO:0006521//regulation of cellular amino acid metabolic process;GO:0006525//arginine metabolic process;GO:0006527//arginine catabolic process;GO:0006591//ornithine metabolic process;GO:0006807//nitrogen compound metabolic process;GO:0008150//biological_process;GO:0008152//metabolic …
gene-CAALFM_C400160CA	CAR2	Ornithine aminotransferase; arginine metabolism; alkaline induced; mutant sensitivite to toxic ergosterol analog, to amphotericin B; exponential and stationary phase yeast; flow model biofilm induced; rat catheter, Spider biofilm repressed	-1.01646	2.77e-06	1.83e-05	CAR2	XP_713322.2 ornithine-oxo-acid transaminase [Candida albicans SC5314]	Metabolism;Metabolism;Metabolism	Global and overview maps;Global and overview maps;Amino acid metabolism	ko01100//Metabolic pathways;ko01110//Biosynthesis of secondary metabolites;ko00330//Arginine and proline metabolism	K00819;K00819;K00819	GO:0005575//cellular_component;GO:0005622//intracellular;GO:0005623//cell;GO:0005634//nucleus;GO:0005654//nucleoplasm;GO:0005737//cytoplasm;GO:0005739//mitochondrion;GO:0005759//mitochondrial matrix;GO:0005829//cytosol;GO:0031974//membrane-enclosed lumen;GO:0031981//nuclear lumen;GO:0043226//organelle;GO:0043227//membrane-bounded organelle;GO:0043229//intracellular organelle;GO:0043231//intracell…	GO:0003674//molecular_function;GO:0003824//catalytic activity;GO:0003867//4-aminobutyrate transaminase activity;GO:0004015//adenosylmethionine-8-amino-7-oxononanoate transaminase activity;GO:0004587//ornithine-oxo-acid transaminase activity;GO:0005488//binding;GO:0005515//protein binding;GO:0008144//drug binding;GO:0008270//zinc ion binding;GO:0008483//transaminase activity;GO:0016740//transferas…	GO:0001101//response to acid chemical;GO:0002376//immune system process;GO:0003008//system process;GO:0006082//organic acid metabolic process;GO:0006520//cellular amino acid metabolic process;GO:0006525//arginine metabolic process;GO:0006527//arginine catabolic process;GO:0006536//glutamate metabolic process;GO:0006560//proline metabolic process;GO:0006561//proline biosynthetic process;GO:0006591…
gene-CAALFM_C301530CA	CAS4	RAM cell wall integrity signaling network protein; cell separation, azole sensitivity; needed for hyphal growth; insertion mutation near 3' end of gene increases caspofungin sensitivity; pheromone/hyphal induced; flow biofilm repressed	1.67367	0.00984952	0.0251312	TAO3	XP_721767.2 Cas4p [Candida albicans SC5314]	-
gene-CAALFM_C401190WA	CAS5	Transcription factor involved in regulation of cell wall homeostasis, adherence, stress response; mutants have reduced CFU in mice, hyphal defect in C. elegans infection; Spider biofilm induced	3.10389	5.3e-08	4.95e-07	CAS5	XP_722740.1 Cas5p [Candida albicans SC5314]	-	-	-	-	GO:0005575//cellular_component;GO:0005622//intracellular;GO:0005623//cell;GO:0005634//nucleus;GO:0043226//organelle;GO:0043227//membrane-bounded organelle;GO:0043229//intracellular organelle;GO:0043231//intracellular membrane-bounded organelle;GO:0044424//intracellular part;GO:0044464//cell part	GO:0003674//molecular_function;GO:0003676//nucleic acid binding;GO:0005488//binding;GO:0043167//ion binding;GO:0043169//cation binding;GO:0046872//metal ion binding;GO:0097159//organic cyclic compound binding;GO:1901363//heterocyclic compound binding	GO:0006139//nucleobase-containing compound metabolic process;GO:0006351//transcription, DNA-templated;GO:0006355//regulation of transcription, DNA-templated;GO:0006357//regulation of transcription from RNA polymerase II promoter;GO:0006725//cellular aromatic compound metabolic process;GO:0006807//nitrogen compound metabolic process;GO:0006950//response to stress;GO:0007155//cell adhesion;GO:00081…
gene-CAALFM_C110380CA	CBK1	Ser/Thr kinase of cell wall integrity pathway; mutants show abnormal morphology and aggregation; Mob2p associated; required for wild-type hyphal growth and transcriptional regulation of cell-wall-associated genes	2.49795	2.01e-06	1.37e-05	CBK1	XP_723591.2 serine/threonine protein kinase [Candida albicans SC5314]	-
gene-CAALFM_C405450CA	CBR1	Putative cytochrome B5 reductase; plasma membrane-localized	-1.07329	3.66e-09	4.17e-08	CBR1	XP_711449.1 Cbr1p [Candida albicans SC5314]	Metabolism	Carbohydrate metabolism	ko00520//Amino sugar and nucleotide sugar metabolism	K00326	GO:0005575//cellular_component;GO:0005618//cell wall;GO:0005622//intracellular;GO:0005623//cell;GO:0005634//nucleus;GO:0005737//cytoplasm;GO:0005739//mitochondrion;GO:0005740//mitochondrial envelope;GO:0005741//mitochondrial outer membrane;GO:0005783//endoplasmic reticulum;GO:0005789//endoplasmic reticulum membrane;GO:0005886//plasma membrane;GO:0009505//plant-type cell wall;GO:0012505//endomembr…	GO:0000166//nucleotide binding;GO:0003674//molecular_function;GO:0003824//catalytic activity;GO:0004128//cytochrome-b5 reductase activity, acting on NAD(P)H;GO:0005488//binding;GO:0009055//electron carrier activity;GO:0016002//sulfite reductase activity;GO:0016491//oxidoreductase activity;GO:0016651//oxidoreductase activity, acting on NAD(P)H;GO:0016653//oxidoreductase activity, acting on NAD(P)H…	GO:0002097//tRNA wobble base modification;GO:0002098//tRNA wobble uridine modification;GO:0006091//generation of precursor metabolites and energy;GO:0006139//nucleobase-containing compound metabolic process;GO:0006396//RNA processing;GO:0006399//tRNA metabolic process;GO:0006400//tRNA modification;GO:0006725//cellular aromatic compound metabolic process;GO:0006790//sulfur compound metabolic proce…
gene-CAALFM_C303710WA	CCC1	Manganese transporter; required for normal filamentous growth; mRNA binds She3, localized to hyphal tips; repressed by NO, alkaline pH; colony morphology-related regulation by Ssn6; regulated by Sef1, Sfu1, Hap43; Spider biofilm induced	1.59262	0.00122595	0.00422784	CCC1	XP_712749.1 Ccc1p [Candida albicans SC5314]	-
gene-CAALFM_CR00920WA	CCE1	Putative Holliday junction resolving enzyme; similar to S. cerevisiae Cce1p	-4.72935	2.21e-09	2.68e-08	--	XP_717954.1 cruciform cutting endonuclease [Candida albicans SC5314]	-	-	-	-	-	-	-
gene-CAALFM_C406590WA	CCJ1	Protein involved in cell cycle regulation; ortholog of S. pombe SPAC1071.09c DNAJ domain protein; Hap43-induced gene	-1.86237	1.23e-10	1.8e-09	ATJ15	XP_715531.1 hypothetical protein CAALFM_C406590WA [Candida albicans SC5314]	-	-	-	-	GO:0005575//cellular_component;GO:0005576//extracellular region;GO:0005615//extracellular space;GO:0005622//intracellular;GO:0005623//cell;GO:0005634//nucleus;GO:0005654//nucleoplasm;GO:0005737//cytoplasm;GO:0005829//cytosol;GO:0005886//plasma membrane;GO:0016020//membrane;GO:0031974//membrane-enclosed lumen;GO:0031981//nuclear lumen;GO:0043226//organelle;GO:0043227//membrane-bounded organelle;GO…	GO:0003674//molecular_function;GO:0005488//binding;GO:0005515//protein binding;GO:0030544//Hsp70 protein binding;GO:0031072//heat shock protein binding	GO:0006457//protein folding;GO:0007610//behavior;GO:0008150//biological_process;GO:0009408//response to heat;GO:0032781//positive regulation of ATPase activity;GO:0035176//social behavior;GO:0043085//positive regulation of catalytic activity;GO:0043462//regulation of ATPase activity;GO:0044093//positive regulation of molecular function;GO:0050790//regulation of catalytic activity;GO:0051336//regu…
gene-CAALFM_C500810CA	CCP2	Has domain(s) with predicted heme binding, peroxidase activity and role in response to oxidative stress	3.62575	5.26e-07	4.05e-06	CCP2	Q59X94.2 RecName: Full=Putative heme-binding peroxidase [Candida albicans SC5314]	-	-	-	-	-	GO:0003674//molecular_function;GO:0003824//catalytic activity;GO:0004096//catalase activity;GO:0004130//cytochrome-c peroxidase activity;GO:0004601//peroxidase activity;GO:0005488//binding;GO:0016209//antioxidant activity;GO:0016491//oxidoreductase activity;GO:0016684//oxidoreductase activity, acting on peroxide as acceptor;GO:0020037//heme binding;GO:0043167//ion binding;GO:0043169//cation bindi…	GO:0000302//response to reactive oxygen species;GO:0006950//response to stress;GO:0006979//response to oxidative stress;GO:0008150//biological_process;GO:0008152//metabolic process;GO:0009056//catabolic process;GO:0009636//response to toxic substance;GO:0009987//cellular process;GO:0016999//antibiotic metabolic process;GO:0017001//antibiotic catabolic process;GO:0017144//drug metabolic process;GO…
gene-CAALFM_C209520CA	CCT2	Chaperonin of the cytosolic TCP1 ring complex; protein present in exponential and stationary-phase yeast cells, but higher amounts in stationary phase; GlcNAc-induced protein	1.45418	0.00193325	0.00624302	CCT2	XP_714573.1 chaperonin-containing T-complex subunit [Candida albicans SC5314]	-
gene-CAALFM_C505120WA	CCT3	Putative cytosolic chaperonin Cct ring complex subunit; mutation confers hypersensitivity to cytochalasin D	2.46821	9.55e-12	1.71e-10	CCT3	XP_721912.1 chaperonin-containing T-complex subunit [Candida albicans SC5314]	-	-	-	-	GO:0002199//zona pellucida receptor complex;GO:0005575//cellular_component;GO:0005622//intracellular;GO:0005623//cell;GO:0005737//cytoplasm;GO:0005829//cytosol;GO:0005832//chaperonin-containing T-complex;GO:0005856//cytoskeleton;GO:0005874//microtubule;GO:0005886//plasma membrane;GO:0015630//microtubule cytoskeleton;GO:0016020//membrane;GO:0032991//macromolecular complex;GO:0043209//myelin sheath…	GO:0000166//nucleotide binding;GO:0003674//molecular_function;GO:0003824//catalytic activity;GO:0005488//binding;GO:0005515//protein binding;GO:0005524//ATP binding;GO:0008144//drug binding;GO:0016462//pyrophosphatase activity;GO:0016787//hydrolase activity;GO:0016817//hydrolase activity, acting on acid anhydrides;GO:0016818//hydrolase activity, acting on acid anhydrides, in phosphorus-containing…	GO:0000003//reproduction;GO:0006457//protein folding;GO:0006458//'de novo' protein folding;GO:0006810//transport;GO:0007338//single fertilization;GO:0007339//binding of sperm to zona pellucida;GO:0008037//cell recognition;GO:0008150//biological_process;GO:0009566//fertilization;GO:0009889//regulation of biosynthetic process;GO:0009891//positive regulation of biosynthetic process;GO:0009893//posit…
gene-CAALFM_C406830CA	CCT6	Putative cytosolic chaperonin Cct ring complex subunit; mutation confers hypersensitivity to cytochalasin D; GlcNAc-induced protein; Spider biofilm repressed	-1.14805	5.45e-05	0.000265083	CCT6	XP_715435.2 chaperonin-containing T-complex subunit [Candida albicans SC5314]	-	-	-	-	GO:0005575//cellular_component;GO:0005622//intracellular;GO:0005623//cell;GO:0005737//cytoplasm;GO:0005829//cytosol;GO:0005832//chaperonin-containing T-complex;GO:0005856//cytoskeleton;GO:0032991//macromolecular complex;GO:0043226//organelle;GO:0043228//non-membrane-bounded organelle;GO:0043229//intracellular organelle;GO:0043232//intracellular non-membrane-bounded organelle;GO:0044424//intracell…	GO:0000166//nucleotide binding;GO:0003674//molecular_function;GO:0005488//binding;GO:0005515//protein binding;GO:0005524//ATP binding;GO:0008144//drug binding;GO:0016887//ATPase activity;GO:0017076//purine nucleotide binding;GO:0030554//adenyl nucleotide binding;GO:0032553//ribonucleotide binding;GO:0032555//purine ribonucleotide binding;GO:0032559//adenyl ribonucleotide binding;GO:0035639//purin…	GO:0000226//microtubule cytoskeleton organization;GO:0006457//protein folding;GO:0006458//'de novo' protein folding;GO:0006810//transport;GO:0006996//organelle organization;GO:0007010//cytoskeleton organization;GO:0007017//microtubule-based process;GO:0007049//cell cycle;GO:0007098//centrosome cycle;GO:0007099//centriole replication;GO:0008150//biological_process;GO:0009987//cellular process;GO:0…
gene-CAALFM_CR00300WA	CDA2	Putative chitin deacetylase; transcription is positively regulated by Tbf1p	9.96578	0.00374223	0.010976	CDA2	XP_718660.1 chitin deacetylase [Candida albicans SC5314]	Metabolism;Metabolism	Global and overview maps;Carbohydrate metabolism	ko01100//Metabolic pathways;ko00520//Amino sugar and nucleotide sugar metabolism	K01452;K01452	GO:0005575//cellular_component;GO:0005618//cell wall;GO:0005619//ascospore wall;GO:0005623//cell;GO:0005628//prospore membrane;GO:0005631//chitosan layer of spore wall;GO:0009277//fungal-type cell wall;GO:0016020//membrane;GO:0030312//external encapsulating structure;GO:0031160//spore wall;GO:0042763//intracellular immature spore;GO:0042764//ascospore-type prospore;GO:0044426//cell wall part;GO:0…	GO:0003674//molecular_function;GO:0003824//catalytic activity;GO:0004099//chitin deacetylase activity;GO:0016787//hydrolase activity;GO:0016810//hydrolase activity, acting on carbon-nitrogen (but not peptide) bonds;GO:0016811//hydrolase activity, acting on carbon-nitrogen (but not peptide) bonds, in linear amides;GO:0019213//deacetylase activity	GO:0000003//reproduction;GO:0000272//polysaccharide catabolic process;GO:0003006//developmental process involved in reproduction;GO:0005975//carbohydrate metabolic process;GO:0005976//polysaccharide metabolic process;GO:0006022//aminoglycan metabolic process;GO:0006026//aminoglycan catabolic process;GO:0006030//chitin metabolic process;GO:0006032//chitin catabolic process;GO:0006040//amino sugar …
gene-CAALFM_C500070WA	CDC11	Septin; cell and hyphal morphology, agar-invasive growth, full virulence and kidney tissue invasion in mouse, but not kidney colonization, immunogenicity; hyphal and cell-cycle-regulated phosphorylation; rat catheter biofilm repressed	2.44078	1.42e-10	2.06e-09	CDC11	XP_710520.1 septin [Candida albicans SC5314]	-	-	-	-	GO:0000144//cellular bud neck septin ring;GO:0000399//cellular bud neck septin structure;GO:0001400//mating projection base;GO:0001411//hyphal tip;GO:0005575//cellular_component;GO:0005618//cell wall;GO:0005619//ascospore wall;GO:0005622//intracellular;GO:0005623//cell;GO:0005628//prospore membrane;GO:0005737//cytoplasm;GO:0005819//spindle;GO:0005826//actomyosin contractile ring;GO:0005856//cytos…	GO:0000166//nucleotide binding;GO:0001882//nucleoside binding;GO:0001883//purine nucleoside binding;GO:0003674//molecular_function;GO:0003924//GTPase activity;GO:0005198//structural molecule activity;GO:0005488//binding;GO:0005524//ATP binding;GO:0005525//GTP binding;GO:0005543//phospholipid binding;GO:0008289//lipid binding;GO:0008565//protein transporter activity;GO:0010314//phosphatidylinosito…	GO:0000003//reproduction;GO:0000278//mitotic cell cycle;GO:0000281//mitotic cytokinesis;GO:0000910//cytokinesis;GO:0000921//septin ring assembly;GO:0001410//chlamydospore formation;GO:0001932//regulation of protein phosphorylation;GO:0001934//positive regulation of protein phosphorylation;GO:0006033//chitin localization;GO:0006412//translation;GO:0006810//transport;GO:0006996//organelle organizat…
gene-CAALFM_C205460WA	CDC19	Pyruvate kinase at yeast cell surface; Gcn4/Hog1/GlcNAc regulated; Hap43/polystyrene adherence induced; repressed by phagocytosis/farnesol; hyphal growth role; stationary phase enriched; flow model biofilm induced; Spider biofilm repressed	-2.10945	2.77e-12	5.42e-11	CDC19	XP_714934.1 pyruvate kinase [Candida albicans SC5314]	Metabolism;Metabolism;Metabolism;Metabolism;Metabolism;Metabolism;Metabolism
gene-CAALFM_C601150WA	CDC20	Activator of anaphase-promoting complex/cyclosome; induced under Cdc5 depletion; member of conserved Mcm1 regulon; mRNA expression peaks at cell-cycle G2/M phase; mRNA binds She3 and is localized to buds of yeast cells and to hyphal tips	1.5185	0.00588463	0.0162425	slp1	XP_714328.2 ubiquitin-protein transferase activating protein [Candida albicans SC5314]	Cellular Processes;Cellular Processes;Genetic Information Processing	Cell growth and death;Cell growth and death;Folding, sorting and degradation	ko04111//Cell cycle - yeast;ko04113//Meiosis - yeast;ko04120//Ubiquitin mediated proteolysis	K03363;K03363;K03363	GO:0000151//ubiquitin ligase complex;GO:0000152//nuclear ubiquitin ligase complex;GO:0005575//cellular_component;GO:0005622//intracellular;GO:0005623//cell;GO:0005634//nucleus;GO:0005680//anaphase-promoting complex;GO:0005737//cytoplasm;GO:0031461//cullin-RING ubiquitin ligase complex;GO:0031974//membrane-enclosed lumen;GO:0031981//nuclear lumen;GO:0032991//macromolecular complex;GO:0033597//mito…	GO:0003674//molecular_function;GO:0005488//binding;GO:0005515//protein binding;GO:0010997//anaphase-promoting complex binding;GO:0030234//enzyme regulator activity;GO:0044877//macromolecular complex binding;GO:0055106//ubiquitin-protein transferase regulator activity;GO:0097027//ubiquitin-protein transferase activator activity;GO:0098772//molecular function regulator;GO:1990757//ubiquitin ligase …	GO:0000070//mitotic sister chromatid segregation;GO:0000075//cell cycle checkpoint;GO:0000278//mitotic cell cycle;GO:0000280//nuclear division;GO:0000819//sister chromatid segregation;GO:0006508//proteolysis;GO:0006511//ubiquitin-dependent protein catabolic process;GO:0006807//nitrogen compound metabolic process;GO:0006996//organelle organization;GO:0007049//cell cycle;GO:0007059//chromosome segr…
gene-CAALFM_CR06050WA	CDC28	Cyclin-dependent protein kinase; interacts with regulatory subunit Cyb1; determination of cell morphology during the cell cycle; phosphorylated mostly by Swe1 and phosphorylation is regulated by Hsl1; 5'-UTR intron; Spider biofilm repressed	-1.24906	4.42e-08	4.18e-07	CDC28	XP_713486.1 cyclin-dependent serine/threonine-protein kinase [Candida albicans SC5314]	Cellular Processes;Cellular Processes;Environmental Information Processing	Cell growth and death;Cell growth and death;Signal transduction	ko04111//Cell cycle - yeast;ko04113//Meiosis - yeast;ko04011//MAPK signaling pathway - yeast	K04563;K04563;K04563	GO:0000228//nuclear chromosome;GO:0000235//astral microtubule;GO:0000307//cyclin-dependent protein kinase holoenzyme complex;GO:0000775//chromosome, centromeric region;GO:0000781//chromosome, telomeric region;GO:0000784//nuclear chromosome, telomeric region;GO:0000785//chromatin;GO:0000790//nuclear chromatin;GO:0000792//heterochromatin;GO:0005575//cellular_component;GO:0005622//intracellular;GO:0…	GO:0000166//nucleotide binding;GO:0000993//RNA polymerase II core binding;GO:0001098//basal transcription machinery binding;GO:0001099//basal RNA polymerase II transcription machinery binding;GO:0003674//molecular_function;GO:0003824//catalytic activity;GO:0004672//protein kinase activity;GO:0004674//protein serine/threonine kinase activity;GO:0004693//cyclin-dependent protein serine/threonine ki…	GO:0000003//reproduction;GO:0000018//regulation of DNA recombination;GO:0000070//mitotic sister chromatid segregation;GO:0000082//G1/S transition of mitotic cell cycle;GO:0000086//G2/M transition of mitotic cell cycle;GO:0000122//negative regulation of transcription from RNA polymerase II promoter;GO:0000226//microtubule cytoskeleton organization;GO:0000278//mitotic cell cycle;GO:0000280//nuclear…
gene-CAALFM_C104210CA	CDC3	Septin; essential for viability; functional homolog of S. cerevisiae Cdc3p; down-regulation associated with azole resistance; macrophage/pseudohyphal-repressed; virulence-group-correlated expression; gene has intron	-1.01798	3.58e-07	2.85e-06	CDC3	XP_019330636.1 septin [Candida albicans SC5314]	-
gene-CAALFM_C602610CA	CDC37	Chaperone for Crk1p; interacts with Crk1p kinase domain and with Sti1p; putative phosphorylation site at Ser14; functional homolog of S. cerevisiae Cdc37p; likely to be essential for growth; regulated by Gcn2p and Gcn4p	1.73408	0.00528347	0.0148409	CDC37	XP_719095.1 Cdc37p [Candida albicans SC5314]	-	-	-	-	GO:0000793//condensed chromosome;GO:0001726//ruffle;GO:0005575//cellular_component;GO:0005622//intracellular;GO:0005623//cell;GO:0005634//nucleus;GO:0005694//chromosome;GO:0005737//cytoplasm;GO:0005819//spindle;GO:0005829//cytosol;GO:0005856//cytoskeleton;GO:0005886//plasma membrane;GO:0015630//microtubule cytoskeleton;GO:0016020//membrane;GO:0031252//cell leading edge;GO:0031253//cell projection…	GO:0003674//molecular_function;GO:0003824//catalytic activity;GO:0004672//protein kinase activity;GO:0004713//protein tyrosine kinase activity;GO:0005488//binding;GO:0005515//protein binding;GO:0008022//protein C-terminus binding;GO:0008047//enzyme activator activity;GO:0016301//kinase activity;GO:0016740//transferase activity;GO:0016772//transferase activity, transferring phosphorus-containing g…	GO:0000079//regulation of cyclin-dependent protein serine/threonine kinase activity;GO:0000161//MAPK cascade involved in osmosensory signaling pathway;GO:0000165//MAPK cascade;GO:0000226//microtubule cytoskeleton organization;GO:0001932//regulation of protein phosphorylation;GO:0001934//positive regulation of protein phosphorylation;GO:0001959//regulation of cytokine-mediated signaling pathway;GO…
gene-CAALFM_CR04910WA	CDC43	Beta subunit of heterodimeric protein geranylgeranyltransferase type I; GGTase I enzyme binds zinc, is Mg-dependent; Cdc42p is GGTase I substrate	-3.29464	1.26e-09	1.59e-08	CDC43	XP_710190.2 protein geranylgeranyltransferase type I subunit [Candida albicans SC5314]	-	-	-	-	GO:0005575//cellular_component;GO:0005622//intracellular;GO:0005623//cell;GO:0005737//cytoplasm;GO:0005829//cytosol;GO:0005953//CAAX-protein geranylgeranyltransferase complex;GO:0005968//Rab-protein geranylgeranyltransferase complex;GO:0032991//macromolecular complex;GO:0044424//intracellular part;GO:0044444//cytoplasmic part;GO:0044464//cell part;GO:1902494//catalytic complex;GO:1990234//transfe…	GO:0003674//molecular_function;GO:0003824//catalytic activity;GO:0004659//prenyltransferase activity;GO:0004661//protein geranylgeranyltransferase activity;GO:0004662//CAAX-protein geranylgeranyltransferase activity;GO:0004663//Rab geranylgeranyltransferase activity;GO:0005488//binding;GO:0005515//protein binding;GO:0008144//drug binding;GO:0008270//zinc ion binding;GO:0008289//lipid binding;GO:0…	GO:0001101//response to acid chemical;GO:0006464//cellular protein modification process;GO:0006807//nitrogen compound metabolic process;GO:0006873//cellular ion homeostasis;GO:0006874//cellular calcium ion homeostasis;GO:0006875//cellular metal ion homeostasis;GO:0006950//response to stress;GO:0007154//cell communication;GO:0007163//establishment or maintenance of cell polarity;GO:0007165//signal…
gene-CAALFM_C209020WA	CDC47	Phosphorylated protein described as having role in control of cell division; RNA abundance regulated by tyrosol and cell density; merged with orf19.201 in Assembly 20; unmerged from orf19.201 in a revision of Assembly 21	1.79091	0.000114403	0.000512018	MCM7	XP_712587.2 mini-chromosome maintenance complex protein 7 [Candida albicans SC5314]	Cellular Processes;Cellular Processes;Genetic Information Processing
gene-CAALFM_C301700WA	CDC53	Cullin, a scaffold subunit of the SCF ubiquitin-ligase complexes; depletion leads to increased filamentous growth and premature cell death	-1.29179	8.97e-08	7.98e-07	CDC53	XP_721751.1 cullin [Candida albicans SC5314]	Cellular Processes;Genetic Information Processing;Genetic Information Processing
gene-CAALFM_C112550CA	CDC54	Putative pre-replication complex helicase subunit; transcript regulated by Nrg1 and Mig1; periodic mRNA expression, peak at cell-cycle M/G1 phase; Hap43-induced	1.92409	0.000820901	0.00298249	MCM4	XP_710791.1 MCM DNA helicase complex subunit [Candida albicans SC5314]	Cellular Processes;Cellular Processes;Genetic Information Processing
gene-CAALFM_C205320WA	CDC7	Catalytic subunit of Dbf4p-regulated serine/threonine protein kinase; negative regulator of hyphal development; cell-cycle regulated periodic mRNA expression; S. cerevisiae ortholog is not cell-cycle regulated	1.58794	0.013322	0.0324432	CDC7	XP_714920.1 serine/threonine protein kinase [Candida albicans SC5314]	Cellular Processes;Cellular Processes
gene-CAALFM_C108070WA	CDR4	Putative ABC transporter superfamily; fluconazole, Sfu1, Hog1, core stress response induced; caspofungin repressed; fluconazole resistance not affected by mutation or correlated with expression; rat catheter and flow model biofilm induced	-2.38567	9.71e-15	2.64e-13	CDR4	XP_717617.2 Cdr4p [Candida albicans SC5314]	Environmental Information Processing
gene-CAALFM_C109370WA	CEF1	Putative ribosome-associated protein; ortholog of S. cerevisiae Tma16; Hap43-induced gene; Spider biofilm induced	2.71936	5e-06	3.09e-05	CEF1	XP_723485.2 Cef1p [Candida albicans SC5314]	Genetic Information Processing
gene-CAALFM_C501360WA	CFL4	C-terminus similar to ferric reductases; induced in low iron; Sfu1-repressed; ciclopirox olamine induced; colony morphology-related gene regulation by Ssn6; Hap43-repressed; Sef1-regulated	2.69629	0.00588971	0.0162491	CFL1	XP_715695.2 ferric/cupric-chelate reductase [Candida albicans SC5314]	-	-	-	-	-	GO:0016491//oxidoreductase activity;GO:0016655//oxidoreductase activity, acting on NAD(P)H, quinone or similar compound as acceptor	GO:0006814//sodium ion transport;GO:0055114//oxidation-reduction process
gene-CAALFM_C501380WA	CFL5	Ferric reductase; induced in low iron; ciclopirox olamine, flucytosine induced; amphotericin B, Sfu1 repressed; Tbf1, Hap43 induced	5.65386	1.66e-09	2.07e-08	CFL1	XP_715694.2 ferric-chelate reductase [Candida albicans SC5314]	-	-	-	-	-	GO:0016491//oxidoreductase activity	GO:0055114//oxidation-reduction process
gene-CAALFM_C303260WA	CFT2	Putative mRNA cleavage and polyadenlylation factor; heterozygous null mutant exhibits hypersensitivity to parnafungin and cordycepin in the C. albicans fitness test	2.35951	3.18e-07	2.56e-06	CFT2	XP_720020.2 cleavage polyadenylation factor subunit [Candida albicans SC5314]	Genetic Information Processing
gene-CAALFM_C402760CA	CGR1	Negative regulator of yeast-form growth; HSP70 family member; induced by growth cessation at yeast-hyphal transition or in planktonic growth; physically interacts with Msi3p; similar to rat anti-aging gene, SMP30, stationary phase enriched	-2.00704	2.34e-16	7.83e-15	CGR1	XP_720472.2 Cgr1p [Candida albicans SC5314]	-	-	-	-	GO:0005575//cellular_component;GO:0005576//extracellular region	GO:0003674//molecular_function;GO:0003824//catalytic activity;GO:0004341//gluconolactonase activity;GO:0005488//binding;GO:0005509//calcium ion binding;GO:0005515//protein binding;GO:0016787//hydrolase activity;GO:0016788//hydrolase activity, acting on ester bonds;GO:0043167//ion binding;GO:0043169//cation binding;GO:0046872//metal ion binding;GO:0052689//carboxylic ester hydrolase activity	GO:0001558//regulation of cell growth;GO:0005975//carbohydrate metabolic process;GO:0005996//monosaccharide metabolic process;GO:0006082//organic acid metabolic process;GO:0006732//coenzyme metabolic process;GO:0006766//vitamin metabolic process;GO:0006767//water-soluble vitamin metabolic process;GO:0008150//biological_process;GO:0008152//metabolic process;GO:0009058//biosynthetic process;GO:0009…
gene-CAALFM_C405760WA	CGT1	mRNA 5' guanylyltransferase; small subunit of mRNA capping enzyme; binds an RNA Pol II C-terminal domain peptide; Cet1p and Cgt1p form a 2:1 complex; functional homolog of S. cerevisiae Ceg1p	3.26788	1.89e-09	2.33e-08	CGT1	KGU07041.1 mRNA-capping enzyme subunit alpha [Candida albicans P87]	-	-	-	-	GO:0005575//cellular_component;GO:0005622//intracellular;GO:0005623//cell;GO:0005634//nucleus;GO:0031533//mRNA cap methyltransferase complex;GO:0032991//macromolecular complex;GO:0034708//methyltransferase complex;GO:0043226//organelle;GO:0043227//membrane-bounded organelle;GO:0043229//intracellular organelle;GO:0043231//intracellular membrane-bounded organelle;GO:0044422//organelle part;GO:00444…	GO:0000166//nucleotide binding;GO:0001882//nucleoside binding;GO:0001883//purine nucleoside binding;GO:0003674//molecular_function;GO:0003824//catalytic activity;GO:0003910//DNA ligase (ATP) activity;GO:0004484//mRNA guanylyltransferase activity;GO:0005488//binding;GO:0005524//ATP binding;GO:0005525//GTP binding;GO:0008192//RNA guanylyltransferase activity;GO:0016740//transferase activity;GO:0016…	GO:0006139//nucleobase-containing compound metabolic process;GO:0006281//DNA repair;GO:0006310//DNA recombination;GO:0006355//regulation of transcription, DNA-templated;GO:0006357//regulation of transcription from RNA polymerase II promoter;GO:0006370//7-methylguanosine mRNA capping;GO:0006396//RNA processing;GO:0006397//mRNA processing;GO:0006399//tRNA metabolic process;GO:0006725//cellular arom…
gene-CAALFM_C104570CA	CHL4	Protein described as having role in chromosome segregation; RNA abundance regulated by tyrosol and cell density	2.5939	0.00630092	0.0171797	CHL4	XP_712239.2 Chl4p [Candida albicans SC5314]	-
gene-CAALFM_CR02540WA	CHO2	Phosphatidyl-ethanolamine N-methyltransferase; fungal-specific (no human or murine homolog); amphotericin B repressed; Hap43p-induced gene	-2.92915	9.83e-29	1.06e-26	CHO2	XP_710706.1 phosphatidylethanolamine N-methyltransferase [Candida albicans SC5314]	Metabolism;Metabolism;Metabolism	Global and overview maps;Global and overview maps;Lipid metabolism	ko01100//Metabolic pathways;ko01110//Biosynthesis of secondary metabolites;ko00564//Glycerophospholipid metabolism	K16369;K16369;K16369	GO:0005575//cellular_component;GO:0005622//intracellular;GO:0005623//cell;GO:0005737//cytoplasm;GO:0005783//endoplasmic reticulum;GO:0005789//endoplasmic reticulum membrane;GO:0012505//endomembrane system;GO:0016020//membrane;GO:0016021//integral component of membrane;GO:0031224//intrinsic component of membrane;GO:0031984//organelle subcompartment;GO:0042175//nuclear outer membrane-endoplasmic re…	GO:0003674//molecular_function;GO:0003824//catalytic activity;GO:0004608//phosphatidylethanolamine N-methyltransferase activity;GO:0008168//methyltransferase activity;GO:0008170//N-methyltransferase activity;GO:0008757//S-adenosylmethionine-dependent methyltransferase activity;GO:0016491//oxidoreductase activity;GO:0016627//oxidoreductase activity, acting on the CH-CH group of donors;GO:0016740//…	GO:0006629//lipid metabolic process;GO:0006644//phospholipid metabolic process;GO:0006650//glycerophospholipid metabolic process;GO:0006656//phosphatidylcholine biosynthetic process;GO:0006793//phosphorus metabolic process;GO:0006796//phosphate-containing compound metabolic process;GO:0006807//nitrogen compound metabolic process;GO:0008150//biological_process;GO:0008152//metabolic process;GO:0008…
gene-CAALFM_C113110CA	CHS3	Major chitin synthase of yeast and hyphae; synthesizes short-chitin fibrils; Chs4-activated; transcript induced at yeast-hyphal transition; Chs1 and Chs2, but not Chs3, are inhibited by the protoberberine HWY-289; Spider biofilm induced	1.94667	6.43e-06	3.9e-05	CHS3	XP_722148.2 chitin synthase [Candida albicans SC5314]	Metabolism;Metabolism
gene-CAALFM_C204140WA	CHS5	Putative chitin biosynthesis protein; fungal-specific; repressed upon yeast-to-hypha switch; rat catheter biofilm repressed	3.11255	1.32e-16	4.69e-15	CHS5	XP_720931.1 Chs5p [Candida albicans SC5314]	-
gene-CAALFM_C300710WA	CHS8	Chitin synthase required for synthesis of long-chitin fibrils; nonessential; 8 or 9 membrane spanning regions; mRNA present in yeast and hyphae; induced during cell wall regeneration; flow model biofilm repressed	1.64153	0.00151081	0.00505443	CHS2	XP_717760.2 Chs8p [Candida albicans SC5314]	Metabolism;Metabolism
gene-CAALFM_CR10110WA	CHT3	Major chitinase; secreted; functional homolog of S. cerevisiae Cts1p; 4 N-glycosylation motifs; possible O-mannosylation; putative signal peptide; hyphal-repressed; farnesol upregulated in biofilm; regulated by Efg1p, Cyr1p, Ras1p	-2.05827	1.11e-12	2.39e-11	CHT3	KHC42785.1 chitinase 3 [Candida albicans P60002]	Metabolism;Metabolism	Global and overview maps;Carbohydrate metabolism	ko01100//Metabolic pathways;ko00520//Amino sugar and nucleotide sugar metabolism	K01183;K01183	GO:0000322//storage vacuole;GO:0000323//lytic vacuole;GO:0000324//fungal-type vacuole;GO:0005575//cellular_component;GO:0005576//extracellular region;GO:0005618//cell wall;GO:0005622//intracellular;GO:0005623//cell;GO:0005634//nucleus;GO:0005635//nuclear envelope;GO:0005737//cytoplasm;GO:0005773//vacuole;GO:0005783//endoplasmic reticulum;GO:0005933//cellular bud;GO:0005935//cellular bud neck;GO:0…	GO:0003674//molecular_function;GO:0003824//catalytic activity;GO:0004553//hydrolase activity, hydrolyzing O-glycosyl compounds;GO:0004568//chitinase activity;GO:0005488//binding;GO:0008061//chitin binding;GO:0008144//drug binding;GO:0008843//endochitinase activity;GO:0016787//hydrolase activity;GO:0016798//hydrolase activity, acting on glycosyl bonds;GO:0097367//carbohydrate derivative binding	GO:0000272//polysaccharide catabolic process;GO:0000278//mitotic cell cycle;GO:0000281//mitotic cytokinesis;GO:0000282//cellular bud site selection;GO:0000910//cytokinesis;GO:0000920//cell separation after cytokinesis;GO:0005975//carbohydrate metabolic process;GO:0005976//polysaccharide metabolic process;GO:0006022//aminoglycan metabolic process;GO:0006026//aminoglycan catabolic process;GO:000603…
gene-CAALFM_C204980CA	CKA2	Catalytic alpha-subunit of protein kinase CK2; interaction with calcineurin pathway affects fluconazole sensitivity; synthetically lethal with CKA1; attenuated virulence in a mouse oropharyngeal candidiasis but not in a systemic mouse model	-1.15387	2.2e-06	1.48e-05	CKA2	XP_714889.1 casein kinase 2 catalytic subunit [Candida albicans SC5314]	Genetic Information Processing;Cellular Processes
gene-CAALFM_C200300CA	CKB1	Regulatory subunit of protein kinase CK2 (casein kinase II), beta subunit; null mutants are hypersensitive to caspofungin and hydrogen peroxide medium	1.9462	5.35e-05	0.000260552	CKB1	XP_719548.1 casein kinase 2 regulatory subunit [Candida albicans SC5314]	Genetic Information Processing;Cellular Processes
gene-CAALFM_C110210CA	CLA4	Ste20p family Ser/Thr kinase required for wild-type filamentous growth, organ colonization and virulence in mouse systemic infection; role in chlamydospore formation; functional homolog of S. cerevisiae Cla4p; mutant caspofungin sensitive	1.59294	0.00461593	0.013174	CLA4	KGR22653.1 serine/threonine-protein kinase CLA4 [Candida albicans P37037]	Environmental Information Processing
gene-CAALFM_C703940CA	CLB4	B-type mitotic cyclin; nonessential; negative regulator of pseudohyphal growth; dispensible for mitotic exit, cytokinesis; Fkh2-represed; flow model biofilm repressed; farnesol-upregulated in biofilm; reduced total RNA in clb4 mutant	2.18043	8.84e-05	0.000408349	CLB4	XP_715235.1 B-type cyclin [Candida albicans SC5314]	Cellular Processes;Cellular Processes	Cell growth and death;Cell growth and death	ko04111//Cell cycle - yeast;ko04113//Meiosis - yeast	K06659;K06659	GO:0005575//cellular_component;GO:0005622//intracellular;GO:0005623//cell;GO:0005634//nucleus;GO:0043226//organelle;GO:0043227//membrane-bounded organelle;GO:0043229//intracellular organelle;GO:0043231//intracellular membrane-bounded organelle;GO:0044424//intracellular part;GO:0044464//cell part	GO:0003674//molecular_function;GO:0016538//cyclin-dependent protein serine/threonine kinase regulator activity;GO:0019207//kinase regulator activity;GO:0019887//protein kinase regulator activity;GO:0030234//enzyme regulator activity;GO:0098772//molecular function regulator	GO:0000079//regulation of cyclin-dependent protein serine/threonine kinase activity;GO:0001932//regulation of protein phosphorylation;GO:0007049//cell cycle;GO:0007346//regulation of mitotic cell cycle;GO:0008150//biological_process;GO:0009987//cellular process;GO:0010564//regulation of cell cycle process;GO:0019220//regulation of phosphate metabolic process;GO:0019222//regulation of metabolic pr…
gene-CAALFM_C100560WA	CNS1	Putative co-chaperone; Hap43p-induced gene; mutation confers hypersensitivity to radicicol	2.61296	3.15e-09	3.65e-08	CNS1	XP_719014.1 HSP70/90 family co-chaperone [Candida albicans SC5314]	-
gene-CAALFM_C108730WA	COG5	Ortholog(s) have role in cytoplasm to vacuole transport by the Cvt pathway, intra-Golgi vesicle-mediated transport and Golgi transport complex localization	1.57296	0.0187971	0.0434145	COG5	XP_723418.2 Golgi transport complex subunit [Candida albicans SC5314]	-
gene-CAALFM_C107900WA	COI1	Secreted protein; ciclopirox olamine induced; regulated by Ssn6; induced by nitric oxide independent of Yhb1; Hap43-induced; Spider biofilm repressed	-4.62914	8.27e-47	4.13e-44	--	XP_717601.1 Coi1p [Candida albicans SC5314]	-
gene-CAALFM_C503530CA	COQ10	Putative coenzyme Q (ubiquinone) binding protein; transcript is upregulated in clinical isolates from HIV+ patients with oral candidiasis	1.70123	0.00185735	0.00603338	COQ10	XP_711415.1 ubiquinone-binding protein [Candida albicans SC5314]	-	-	-	-	GO:0005575//cellular_component;GO:0005622//intracellular;GO:0005623//cell;GO:0005737//cytoplasm;GO:0005739//mitochondrion;GO:0005740//mitochondrial envelope;GO:0005743//mitochondrial inner membrane;GO:0016020//membrane;GO:0019866//organelle inner membrane;GO:0031090//organelle membrane;GO:0031966//mitochondrial membrane;GO:0031967//organelle envelope;GO:0031975//envelope;GO:0043226//organelle;GO:…	GO:0003674//molecular_function;GO:0005488//binding;GO:0048037//cofactor binding;GO:0048038//quinone binding;GO:0048039//ubiquinone binding	GO:0006091//generation of precursor metabolites and energy;GO:0006732//coenzyme metabolic process;GO:0006733//oxidoreduction coenzyme metabolic process;GO:0006743//ubiquinone metabolic process;GO:0006744//ubiquinone biosynthetic process;GO:0008150//biological_process;GO:0008152//metabolic process;GO:0009058//biosynthetic process;GO:0009108//coenzyme biosynthetic process;GO:0009987//cellular proce…
gene-CAALFM_C205470WA	COQ5	Putative methyltransferase of ubiquinone biosynthesis; regulated by Gcn4; repressed by amino acid starvation (3-AT), Hap43; induced upon adherence to polystyrene; Spider biofilm repressed	1.30332	0.0140837	0.0340103	COQ5	XP_714936.1 2-hexaprenyl-6-methoxy-1,4-benzoquinone methyltransferase [Candida albicans SC5314]	Metabolism;Metabolism;Metabolism
gene-CAALFM_C404310WA	COX11	Cytochrome oxidase assembly protein; transcript regulated by Nrg1; protein repressed during the mating process; Hap43-repressed gene; rat catheter biofilm induced	1.9143	9.73e-06	5.66e-05	COX11	XP_711544.1 Cox11p [Candida albicans SC5314]	Metabolism;Metabolism	Global and overview maps;Energy metabolism	ko01100//Metabolic pathways;ko00190//Oxidative phosphorylation	K02258;K02258	GO:0000313//organellar ribosome;GO:0005575//cellular_component;GO:0005622//intracellular;GO:0005623//cell;GO:0005737//cytoplasm;GO:0005739//mitochondrion;GO:0005740//mitochondrial envelope;GO:0005743//mitochondrial inner membrane;GO:0005758//mitochondrial intermembrane space;GO:0005759//mitochondrial matrix;GO:0005761//mitochondrial ribosome;GO:0005840//ribosome;GO:0016020//membrane;GO:0016021//i…	GO:0003674//molecular_function;GO:0003824//catalytic activity;GO:0004129//cytochrome-c oxidase activity;GO:0005215//transporter activity;GO:0005488//binding;GO:0005507//copper ion binding;GO:0008324//cation transmembrane transporter activity;GO:0009055//electron carrier activity;GO:0015002//heme-copper terminal oxidase activity;GO:0015075//ion transmembrane transporter activity;GO:0015077//monova…	GO:0006091//generation of precursor metabolites and energy;GO:0006109//regulation of carbohydrate metabolic process;GO:0006810//transport;GO:0006811//ion transport;GO:0006812//cation transport;GO:0007585//respiratory gaseous exchange;GO:0008150//biological_process;GO:0008152//metabolic process;GO:0008535//respiratory chain complex IV assembly;GO:0009060//aerobic respiration;GO:0009892//negative r…
gene-CAALFM_C600720CA	COX15	Cytochrome oxidase assembly protein; transcript regulated by Nrg1 and Tup1; alkaline repressed; Hap43-repressed; early-stage flow model biofilm induced; Spider biofilm repressed	-1.55748	3.48e-09	3.98e-08	COX15	XP_711328.2 Cox15p [Candida albicans SC5314]	Metabolism;Metabolism;Metabolism;Metabolism	Global and overview maps;Global and overview maps;Energy metabolism;Metabolism of cofactors and vitamins	ko01100//Metabolic pathways;ko01110//Biosynthesis of secondary metabolites;ko00190//Oxidative phosphorylation;ko00860//Porphyrin and chlorophyll metabolism	K02259;K02259;K02259;K02259	GO:0005575//cellular_component;GO:0005622//intracellular;GO:0005623//cell;GO:0005737//cytoplasm;GO:0005739//mitochondrion;GO:0005740//mitochondrial envelope;GO:0005743//mitochondrial inner membrane;GO:0016020//membrane;GO:0016021//integral component of membrane;GO:0019866//organelle inner membrane;GO:0031090//organelle membrane;GO:0031224//intrinsic component of membrane;GO:0031300//intrinsic com…	GO:0003674//molecular_function;GO:0003824//catalytic activity;GO:0004129//cytochrome-c oxidase activity;GO:0005215//transporter activity;GO:0005488//binding;GO:0008324//cation transmembrane transporter activity;GO:0009055//electron carrier activity;GO:0015002//heme-copper terminal oxidase activity;GO:0015075//ion transmembrane transporter activity;GO:0015077//monovalent inorganic cation transmemb…	GO:0006091//generation of precursor metabolites and energy;GO:0006725//cellular aromatic compound metabolic process;GO:0006778//porphyrin-containing compound metabolic process;GO:0006779//porphyrin-containing compound biosynthetic process;GO:0006783//heme biosynthetic process;GO:0006784//heme a biosynthetic process;GO:0006790//sulfur compound metabolic process;GO:0006807//nitrogen compound metabo…
gene-CAALFM_C302400CA	COX7	Putative cytochrome c oxidase; flucytosine induced; repressed by nitric oxide	-1.22979	2.25e-05	0.00012028	COX7	XP_719926.2 cytochrome c oxidase subunit VII [Candida albicans SC5314]	Metabolism;Metabolism
gene-CAALFM_C110000CA	CPP1	VH1 family MAPK phosphatase; regulates Cst20-Hst7-Cek1-Cph1 filamentation pathway; negatively regulates mating, represses yeast-hyphal switch; required for virulence in mice; yeast-enriched; induced by alpha pheromone in SpiderM medium;	1.74826	0.0214746	0.0485953	CPP1	XP_723551.2 tyrosine/serine/threonine protein phosphatase [Candida albicans SC5314]	Environmental Information Processing
gene-CAALFM_CR10670WA	CPR6	Putative peptidyl-prolyl cis-trans isomerase; macrophage/pseudohyphal-repressed; heavy metal (cadmium) stress-induced; heterozygous null mutant displays sensitivity to virgineone; rat catheter biofilm induced	1.40382	0.0123597	0.0305055	CPR6	XP_719413.2 peptidylprolyl isomerase [Candida albicans SC5314]	-	-	-	-	GO:0005575//cellular_component;GO:0005622//intracellular;GO:0005623//cell;GO:0005634//nucleus;GO:0005737//cytoplasm;GO:0032991//macromolecular complex;GO:0043226//organelle;GO:0043227//membrane-bounded organelle;GO:0043229//intracellular organelle;GO:0043231//intracellular membrane-bounded organelle;GO:0044424//intracellular part;GO:0044464//cell part	GO:0003674//molecular_function;GO:0003755//peptidyl-prolyl cis-trans isomerase activity;GO:0003824//catalytic activity;GO:0005488//binding;GO:0005515//protein binding;GO:0016853//isomerase activity;GO:0016859//cis-trans isomerase activity;GO:0043021//ribonucleoprotein complex binding;GO:0043022//ribosome binding;GO:0044877//macromolecular complex binding;GO:0051082//unfolded protein binding	GO:0000375//RNA splicing, via transesterification reactions;GO:0000377//RNA splicing, via transesterification reactions with bulged adenosine as nucleophile;GO:0000398//mRNA splicing, via spliceosome;GO:0000413//protein peptidyl-prolyl isomerization;GO:0006139//nucleobase-containing compound metabolic process;GO:0006396//RNA processing;GO:0006397//mRNA processing;GO:0006457//protein folding;GO:00…
gene-CAALFM_C100100CA	CRD1	Cardiolipin synthase; ortholog of S. cerevisiae Crd1; transcript is upregulated in clinical isolates from HIV+ patients with oral candidiasis; mutants are viable; Spider biofilm repressed	1.44348	0.0026276	0.008129	CRD1	KHC56991.1 CDP-diacylglycerol-glycerol-3-phosphate 3-phosphatidyltransferase [Candida albicans P60002]	Metabolism;Metabolism
gene-CAALFM_C401160WA	CRD2	Metallothionein; for adaptation to growth in high copper; basal transcription is cadmium-repressed; Ssn6 regulated; complements copper sensitivity of an S. cerevisiae cup1 mutant; regulated by Sef1, Sfu1, and Hap43; Spider biofilm induced	3.41763	0.000826641	0.00300154	--	XP_019330904.1 Crd2p [Candida albicans SC5314]	-	-	-	-	-	-	-
gene-CAALFM_CR04960CA	CRG1	Methyltransferase involved in sphingolipid homeostasis, methylates a drug cantharidin; decreased expression in hyphae compared to yeast; expression regulated during planktonic growth; flow model biofilm induced; Hap43-repressed gene	-2.48711	1.58e-18	6.9e-17	SPAC1B3.06c	XP_711979.2 Crg1p [Candida albicans SC5314]	-	-	-	-	-	GO:0003674//molecular_function;GO:0003824//catalytic activity;GO:0008168//methyltransferase activity;GO:0008170//N-methyltransferase activity;GO:0008171//O-methyltransferase activity;GO:0008176//tRNA (guanine-N7-)-methyltransferase activity;GO:0008689//3-demethylubiquinone-9 3-O-methyltransferase activity;GO:0008757//S-adenosylmethionine-dependent methyltransferase activity;GO:0016740//transferas…	GO:0006400//tRNA modification;GO:0006412//translation;GO:0006480//N-terminal protein amino acid methylation;GO:0006744//ubiquinone biosynthetic process;GO:0008150//biological_process;GO:0008152//metabolic process;GO:0008299//isoprenoid biosynthetic process;GO:0009086//methionine biosynthetic process;GO:0009102//biotin biosynthetic process;GO:0009234//menaquinone biosynthetic process;GO:0015995//c…
gene-CAALFM_C402900CA	CRH11	GPI-anchored cell wall transglycosylase, putative ortholog of S. cerevisiae Crh1p; predicted glycosyl hydrolase domain; similar to Csf4p and to antigenic A. fumigatus Aspf9; predicted Kex2p substrate; caspofungin-induced	1.66518	4.39e-05	0.000219328	CRH11	XP_720457.1 transglycosylase [Candida albicans SC5314]	-	-	-	-	GO:0000131//incipient cellular bud site;GO:0005575//cellular_component;GO:0005576//extracellular region;GO:0005618//cell wall;GO:0005622//intracellular;GO:0005623//cell;GO:0005886//plasma membrane;GO:0009277//fungal-type cell wall;GO:0009986//cell surface;GO:0016020//membrane;GO:0030312//external encapsulating structure;GO:0030445//yeast-form cell wall;GO:0030446//hyphal cell wall;GO:0031224//int…	GO:0003674//molecular_function;GO:0003824//catalytic activity;GO:0004553//hydrolase activity, hydrolyzing O-glycosyl compounds;GO:0016740//transferase activity;GO:0016757//transferase activity, transferring glycosyl groups;GO:0016787//hydrolase activity;GO:0016798//hydrolase activity, acting on glycosyl bonds	GO:0005975//carbohydrate metabolic process;GO:0005976//polysaccharide metabolic process;GO:0006022//aminoglycan metabolic process;GO:0006030//chitin metabolic process;GO:0006037//cell wall chitin metabolic process;GO:0006040//amino sugar metabolic process;GO:0006807//nitrogen compound metabolic process;GO:0008150//biological_process;GO:0008152//metabolic process;GO:0009405//pathogenesis;GO:000998…
gene-CAALFM_C204930CA	CRK1	Protein kinase of the Cdc2 subfamily involved in hyphal development, virulence; promotes hyphal development independently of Cph1 and Efg1; functionally complements pheromone hypersensitivity of S. cerevisiae sgv1 mutant; Hap43p-repressed	2.27162	0.00129912	0.00445224	CRK1	XP_714883.2 cyclin-dependent serine/threonine protein kinase [Candida albicans SC5314]	-
gene-CAALFM_C101420CA	CRL1	Predicted GTPase of RHO family; CAAX motif geranylgeranylated; expression in S. cerevisiae causes dominant-negative inhibition of pheromone response	1.82748	1.56e-05	8.64e-05	CRL1	XP_718153.1 Rho family GTPase [Candida albicans SC5314]	-
gene-CAALFM_C701850CA	CRN1	Coronin; cortical actin cytoskeletal component; predicted role in regulation of actin patch assembly; rat catheter and Spider biofilm repressed	1.57287	0.0042862	0.012332	CRN1	XP_019331032.1 Crn1p [Candida albicans SC5314]	-	-	-	-	GO:0001891//phagocytic cup;GO:0005575//cellular_component;GO:0005622//intracellular;GO:0005623//cell;GO:0005737//cytoplasm;GO:0005826//actomyosin contractile ring;GO:0005856//cytoskeleton;GO:0005885//Arp2/3 protein complex;GO:0005886//plasma membrane;GO:0005937//mating projection;GO:0005938//cell cortex;GO:0009986//cell surface;GO:0012506//vesicle membrane;GO:0015629//actin cytoskeleton;GO:001602…	GO:0003674//molecular_function;GO:0003779//actin binding;GO:0005488//binding;GO:0005515//protein binding;GO:0008017//microtubule binding;GO:0008092//cytoskeletal protein binding;GO:0015631//tubulin binding;GO:0030674//protein binding, bridging;GO:0044877//macromolecular complex binding;GO:0051015//actin filament binding;GO:0060090//binding, bridging	GO:0000278//mitotic cell cycle;GO:0000281//mitotic cytokinesis;GO:0000910//cytokinesis;GO:0006810//transport;GO:0006897//endocytosis;GO:0006909//phagocytosis;GO:0006928//movement of cell or subcellular component;GO:0006950//response to stress;GO:0006952//defense response;GO:0006970//response to osmotic stress;GO:0006972//hyperosmotic response;GO:0006996//organelle organization;GO:0007010//cytoske…
gene-CAALFM_C305780CA	CRZ1	Calcineurin-regulated C2H2 transcription factor; role in maintenance of membrane integrity, azole tolerance; not required for mouse virulence; repressed by low iron; regulates Ca++ influx during alkaline pH response; Spider biofilm induced	2.651	4.99e-08	4.69e-07	CRZ1	XP_716600.1 DNA-binding transcription factor [Candida albicans SC5314]	-
gene-CAALFM_CR07060CA	CRZ2	C2H2 transcription factor, involved in regulation of early adaptation to murine GI tract; Rim101-repressed at pH 8; required for yeast cell adherence to silicone substrate; Spider biofilm induced	4.6759	4.89e-16	1.58e-14	CRZ2	XP_712647.2 Crz2p [Candida albicans SC5314]	-	-	-	-	GO:0005575//cellular_component;GO:0005622//intracellular;GO:0005623//cell;GO:0005634//nucleus;GO:0043226//organelle;GO:0043227//membrane-bounded organelle;GO:0043229//intracellular organelle;GO:0043231//intracellular membrane-bounded organelle;GO:0044424//intracellular part;GO:0044464//cell part	GO:0003674//molecular_function;GO:0003676//nucleic acid binding;GO:0005488//binding;GO:0043167//ion binding;GO:0043169//cation binding;GO:0046872//metal ion binding;GO:0097159//organic cyclic compound binding;GO:1901363//heterocyclic compound binding	GO:0006139//nucleobase-containing compound metabolic process;GO:0006351//transcription, DNA-templated;GO:0006355//regulation of transcription, DNA-templated;GO:0006357//regulation of transcription from RNA polymerase II promoter;GO:0006725//cellular aromatic compound metabolic process;GO:0006807//nitrogen compound metabolic process;GO:0006950//response to stress;GO:0007155//cell adhesion;GO:00081…
gene-CAALFM_C700090CA	CSA1	Surface antigen on elongating hyphae and buds; strain variation in repeat number; ciclopirox, filament induced, alkaline induced by Rim101; Efg1-, Cph1, Hap43-regulated; required for WT RPMI biofilm formation; Bcr1-induced in a/a biofilms	-1.34233	8.48e-08	7.61e-07	CSA1	XP_720404.1 Csa1p [Candida albicans SC5314]	-	-	-	-	GO:0005575//cellular_component;GO:0005576//extracellular region;GO:0005618//cell wall;GO:0005623//cell;GO:0005886//plasma membrane;GO:0005933//cellular bud;GO:0009277//fungal-type cell wall;GO:0009986//cell surface;GO:0016020//membrane;GO:0030312//external encapsulating structure;GO:0030446//hyphal cell wall;GO:0031224//intrinsic component of membrane;GO:0031225//anchored component of membrane;GO…	GO:0003674//molecular_function;GO:0005488//binding;GO:0043167//ion binding;GO:0043169//cation binding;GO:0046872//metal ion binding	GO:0006873//cellular ion homeostasis;GO:0006875//cellular metal ion homeostasis;GO:0006879//cellular iron ion homeostasis;GO:0008150//biological_process;GO:0009405//pathogenesis;GO:0009987//cellular process;GO:0019725//cellular homeostasis;GO:0030003//cellular cation homeostasis;GO:0042592//homeostatic process;GO:0042710//biofilm formation;GO:0043571//maintenance of CRISPR repeat elements;GO:0044…
gene-CAALFM_C406920CA	CSA2	Extracellular heme-binding protein involved in heme-iron acquisition; regulated by Tsa1, Tsa1B in minimal media at 37 deg; induced by ketoconazole, nitric oxide, Hap43; required for normal RPMI biofilm formation	11.0735	0.0109608	0.0274906	CSA2	XP_715426.1 Csa2p [Candida albicans SC5314]	-	-	-	-	GO:0005575//cellular_component;GO:0005576//extracellular region;GO:0005618//cell wall;GO:0005623//cell;GO:0005886//plasma membrane;GO:0009277//fungal-type cell wall;GO:0016020//membrane;GO:0030312//external encapsulating structure;GO:0030445//yeast-form cell wall;GO:0031224//intrinsic component of membrane;GO:0031225//anchored component of membrane;GO:0042600//chorion;GO:0044425//membrane part;GO…	GO:0003674//molecular_function;GO:0005213//structural constituent of chorion;GO:0005488//binding;GO:0020037//heme binding;GO:0046906//tetrapyrrole binding;GO:0048037//cofactor binding;GO:0097159//organic cyclic compound binding;GO:1901363//heterocyclic compound binding	GO:0006810//transport;GO:0006873//cellular ion homeostasis;GO:0006875//cellular metal ion homeostasis;GO:0006879//cellular iron ion homeostasis;GO:0006897//endocytosis;GO:0006898//receptor-mediated endocytosis;GO:0007155//cell adhesion;GO:0007304//chorion-containing eggshell formation;GO:0008104//protein localization;GO:0008150//biological_process;GO:0009987//cellular process;GO:0015031//protein …
gene-CAALFM_C500330CA	CSF1	Ortholog(s) have role in fermentation, protein maturation	1.63402	0.0129088	0.0316024	CSF1	KGQ87089.1 hypothetical protein MEU_03990 [Candida albicans P37005]	-	-	-	-	-	-	-
gene-CAALFM_C112310CA	CSI2	Putative 66S pre-ribosomal particle component; Hap43-induced; essential for growth; transposon mutation affects filamentous growth; Spider biofilm induced	-3.03664	7.48e-27	7.06e-25	BRX1	XP_716301.1 Csi2p [Candida albicans SC5314]	-
gene-CAALFM_C103830CA	CSL4	Ortholog(s) have role in exonucleolytic trimming to generate mature 3'-end of 5.8S rRNA from tricistronic rRNA transcript (SSU-rRNA, 5.8S rRNA, LSU-rRNA) and mRNA processing	1.81503	0.000141711	0.000620446	CSL4	KGR15513.1 exosome complex component CSL4 [Candida albicans P57072]	Genetic Information Processing
gene-CAALFM_C206130WA	CSM3	Putative subunit of a replication fork-pausing checkpoint complex	1.72026	0.00151245	0.00505713	CSM3	XP_714276.1 Csm3p [Candida albicans SC5314]	-
gene-CAALFM_CR05430WA	CSP1	Putative cell wall associated protein; gene only found in C. albicans and C. dubliniensis; highly upregulated during chlamydospore development in both species; localized to chlamydospore cell wall	2.84327	0.0100102	0.0254981	--	XP_710157.2 Csp1p [Candida albicans SC5314]	-	-	-	-	-	-	-
gene-CAALFM_CR01470WA	CSP37	Hyphal cell wall protein; role in progression of mouse systemic infection; predicted P-loop, divalent cation binding, N-glycosylation sites; expressed in yeast and hyphae; hyphal downregulated; stationary-phase enriched; GlcNAc-induced	-2.41694	9.47e-25	7.34e-23	CSP37	XP_718199.1 Csp37p [Candida albicans SC5314]	-	-	-	-	GO:0005576//extracellular region;GO:0005801//cis-Golgi network;GO:0016020//membrane	GO:0004521//endoribonuclease activity;GO:0008289//lipid binding	GO:0006402//mRNA catabolic process;GO:0006869//lipid transport;GO:0006886//intracellular protein transport;GO:0035556//intracellular signal transduction;GO:0042157//lipoprotein metabolic process
gene-CAALFM_C604430WA	CST5	Scaffold protein for the mitogen-activated protein (MAP) kinase cascade that regulates mating; required for opaque mating or white biofilm formation in response to mating pheromone; induced in response to pheromone; Hap43p-repressed	-1.0784	8.23e-06	4.89e-05	--	XP_712402.2 Cst5p [Candida albicans SC5314]	Environmental Information Processing	Signal transduction	ko04011//MAPK signaling pathway - yeast	K11239	GO:0005575//cellular_component;GO:0005622//intracellular;GO:0005623//cell;GO:0005634//nucleus;GO:0005737//cytoplasm;GO:0005886//plasma membrane;GO:0005937//mating projection;GO:0016020//membrane;GO:0030427//site of polarized growth;GO:0042995//cell projection;GO:0043226//organelle;GO:0043227//membrane-bounded organelle;GO:0043229//intracellular organelle;GO:0043231//intracellular membrane-bounded…	GO:0003674//molecular_function;GO:0005078//MAP-kinase scaffold activity;GO:0005198//structural molecule activity;GO:0005488//binding;GO:0005515//protein binding;GO:0005543//phospholipid binding;GO:0005546//phosphatidylinositol-4,5-bisphosphate binding;GO:0008289//lipid binding;GO:0019899//enzyme binding;GO:0019900//kinase binding;GO:0032947//protein complex scaffold;GO:0035091//phosphatidylinosit…	GO:0000749//response to pheromone involved in conjugation with cellular fusion;GO:0000750//pheromone-dependent signal transduction involved in conjugation with cellular fusion;GO:0001403//invasive growth in response to glucose limitation;GO:0001932//regulation of protein phosphorylation;GO:0001933//negative regulation of protein phosphorylation;GO:0001934//positive regulation of protein phosphory…
gene-CAALFM_C504580CA	CSU57	Protein involved in utilization of L-sorbose as carbon source	1.75986	0.00608638	0.0167154	Vps25	XP_721851.1 ESCRT-II subunit protein [Candida albicans SC5314]	Cellular Processes	Transport and catabolism	ko04144//Endocytosis	K12189	GO:0000814//ESCRT II complex;GO:0005575//cellular_component;GO:0005622//intracellular;GO:0005623//cell;GO:0005634//nucleus;GO:0005654//nucleoplasm;GO:0005737//cytoplasm;GO:0005768//endosome;GO:0005829//cytosol;GO:0010008//endosome membrane;GO:0012505//endomembrane system;GO:0016020//membrane;GO:0031090//organelle membrane;GO:0031410//cytoplasmic vesicle;GO:0031974//membrane-enclosed lumen;GO:0031…	GO:0003674//molecular_function;GO:0005198//structural molecule activity;GO:0005488//binding;GO:0005515//protein binding;GO:0042802//identical protein binding;GO:0042803//protein homodimerization activity;GO:0046983//protein dimerization activity;GO:0047485//protein N-terminus binding	GO:0000003//reproduction;GO:0000429//carbon catabolite regulation of transcription from RNA polymerase II promoter;GO:0000430//regulation of transcription from RNA polymerase II promoter by glucose;GO:0000433//negative regulation of transcription from RNA polymerase II promoter by glucose;GO:0000578//embryonic axis specification;GO:0001894//tissue homeostasis;GO:0001932//regulation of protein pho…
gene-CAALFM_C601830WA	CTA1	Protein similar to S. cerevisiae Mos10p, which affects S. cerevisiae filamentous growth; activates transcription in 1-hybrid assay in S. cerevisiae; protein levels increase under weak acid stress; nonessential	1.63127	0.0102445	0.0259854	chmp5	XP_716711.1 Cta1p [Candida albicans SC5314]	Cellular Processes	Transport and catabolism	ko04144//Endocytosis	K12198	GO:0000322//storage vacuole;GO:0000323//lytic vacuole;GO:0000324//fungal-type vacuole;GO:0000329//fungal-type vacuole membrane;GO:0000815//ESCRT III complex;GO:0005575//cellular_component;GO:0005622//intracellular;GO:0005623//cell;GO:0005634//nucleus;GO:0005737//cytoplasm;GO:0005768//endosome;GO:0005773//vacuole;GO:0005774//vacuolar membrane;GO:0005829//cytosol;GO:0010008//endosome membrane;GO:00…	GO:0003674//molecular_function;GO:0005516//calmodulin binding;GO:0030507//spectrin binding	GO:0000070//mitotic sister chromatid segregation;GO:0000278//mitotic cell cycle;GO:0000280//nuclear division;GO:0000819//sister chromatid segregation;GO:0000920//cell separation after cytokinesis;GO:0001919//regulation of receptor recycling;GO:0006810//transport;GO:0006886//intracellular protein transport;GO:0006996//organelle organization;GO:0006997//nucleus organization;GO:0007032//endosome org…
gene-CAALFM_C505500CA	CTA24	Putative transcription factor; positive regulator of gene expression; Efg1-repressed; member of a family of telomere-proximal genes; transcript upregulated in RHE model of oral candidiasis	2.06877	4.54e-08	4.29e-07	--	XP_721962.2 Cta24p [Candida albicans SC5314]	-	-	-	-	GO:0015630//microtubule cytoskeleton;GO:0016020//membrane;GO:0016021//integral component of membrane;GO:0031411//gas vesicle;GO:0045252//oxoglutarate dehydrogenase complex	GO:0004149//dihydrolipoyllysine-residue succinyltransferase activity;GO:0004190//aspartic-type endopeptidase activity;GO:0005219//ryanodine-sensitive calcium-release channel activity;GO:0015639//ferrous iron uptake transmembrane transporter activity;GO:0022857//transmembrane transporter activity;GO:0046872//metal ion binding;GO:0046873//metal ion transmembrane transporter activity	GO:0000226//microtubule cytoskeleton organization;GO:0006099//tricarboxylic acid cycle;GO:0006270//DNA replication initiation;GO:0006554//lysine catabolic process;GO:0006811//ion transport;GO:0006874//cellular calcium ion homeostasis;GO:0015684//ferrous iron transport;GO:0016485//protein processing;GO:0030001//metal ion transport;GO:0031412//gas vesicle organization;GO:0032007//negative regulatio…
gene-CAALFM_CR10860CA	CTA26	Putative transcription factor/activator; Med2 mediator complex ddomain; transcript is upregulated in an RHE model of oral candidiasis; member of a family of telomere-proximal genes; Efg1, Hap43-repressed	1.42873	0.00763344	0.0202604	--	XP_719438.1 Cta26p [Candida albicans SC5314]	-	-	-	-	GO:0005666//DNA-directed RNA polymerase III complex;GO:0005669//transcription factor TFIID complex;GO:0015630//microtubule cytoskeleton;GO:0016021//integral component of membrane;GO:0019012//virion;GO:0031237//intrinsic component of periplasmic side of plasma membrane;GO:0031411//gas vesicle;GO:0033179//proton-transporting V-type ATPase, V0 domain	GO:0003677//DNA binding;GO:0004190//aspartic-type endopeptidase activity;GO:0004386//helicase activity;GO:0005198//structural molecule activity;GO:0005215//transporter activity;GO:0015078//hydrogen ion transmembrane transporter activity;GO:0015639//ferrous iron uptake transmembrane transporter activity;GO:0046872//metal ion binding	GO:0000226//microtubule cytoskeleton organization;GO:0000910//cytokinesis;GO:0006352//DNA-templated transcription, initiation;GO:0006383//transcription from RNA polymerase III promoter;GO:0006810//transport;GO:0006811//ion transport;GO:0009405//pathogenesis;GO:0015684//ferrous iron transport;GO:0016485//protein processing;GO:0019068//virion assembly;GO:0031412//gas vesicle organization;GO:0032007…
gene-CAALFM_C109170WA	CTA8	Essential transcription factor, mediates heat shock transcriptional induction; in the absence of heat stress, Cta8p levels are modulated by growth temperature to regulate basal expression of genes involved in protein folding	2.13534	0.00466212	0.013287	CTA8	XP_723461.2 stress-responsive transcription factor [Candida albicans SC5314]	-
gene-CAALFM_C201890WA	CTF1	Putative zinc-finger transcription factor, similar to A. nidulans FarA and FarB; activates genes required for fatty acid degradation; induced by oleate; null mutant displays carbon source utilization defects and slightly reduced virulence	2.59163	8.45e-05	0.000393147	CTF1-ALPHA	XP_722546.2 Ctf1p [Candida albicans SC5314]	-
gene-CAALFM_C600790CA	CTR1	Copper transporter; transcribed in low copper; induced Mac1, Tye7, macrophage interaction, alkaline pH via Rim101; 17-beta-estradiol repressed; complements S. cerevisiae ctr1 ctr3 copper transport mutant; flow model/Spider biofilm induced	2.46319	6.47e-11	1e-09	CTR1	KHC58205.1 hypothetical protein MGE_04541 [Candida albicans P75010]	-	-	-	-	GO:0000178//exosome (RNase complex);GO:0005575//cellular_component;GO:0005622//intracellular;GO:0005623//cell;GO:0005634//nucleus;GO:0005737//cytoplasm;GO:0005886//plasma membrane;GO:0016020//membrane;GO:0016021//integral component of membrane;GO:0031224//intrinsic component of membrane;GO:0043226//organelle;GO:0043227//membrane-bounded organelle;GO:0043229//intracellular organelle;GO:0043231//in…	GO:0003674//molecular_function;GO:0003723//RNA binding;GO:0005215//transporter activity;GO:0005375//copper ion transmembrane transporter activity;GO:0008324//cation transmembrane transporter activity;GO:0015075//ion transmembrane transporter activity;GO:0015318//inorganic solute uptake transmembrane transporter activity;GO:0022857//transmembrane transporter activity;GO:0022890//inorganic cation t…	GO:0000041//transition metal ion transport;GO:0006810//transport;GO:0006811//ion transport;GO:0006812//cation transport;GO:0006825//copper ion transport;GO:0008150//biological_process;GO:0015677//copper ion import;GO:0030001//metal ion transport;GO:0034220//ion transmembrane transport;GO:0035434//copper ion transmembrane transport;GO:0051179//localization;GO:0051234//establishment of localization…
gene-CAALFM_C503570WA	CUE1	Ortholog(s) have ubiquitin binding, ubiquitin-protein transferase activator activity and role in establishment of protein localization to endoplasmic reticulum membrane, ubiquitin-dependent ERAD pathway	1.37582	0.0143725	0.0345833	CUE1	XP_711420.2 hypothetical protein CAALFM_C503570WA [Candida albicans SC5314]	Genetic Information Processing	Folding, sorting and degradation	ko04141//Protein processing in endoplasmic reticulum	K14022	GO:0000151//ubiquitin ligase complex;GO:0000153//cytoplasmic ubiquitin ligase complex;GO:0000835//ER ubiquitin ligase complex;GO:0000836//Hrd1p ubiquitin ligase complex;GO:0000837//Doa10p ubiquitin ligase complex;GO:0000839//Hrd1p ubiquitin ligase ERAD-L complex;GO:0005575//cellular_component;GO:0005622//intracellular;GO:0005623//cell;GO:0005737//cytoplasm;GO:0005739//mitochondrion;GO:0005783//en…	GO:0003674//molecular_function;GO:0005488//binding;GO:0005515//protein binding;GO:0030234//enzyme regulator activity;GO:0032182//ubiquitin-like protein binding;GO:0043130//ubiquitin binding;GO:0055106//ubiquitin-protein transferase regulator activity;GO:0097027//ubiquitin-protein transferase activator activity;GO:0098772//molecular function regulator	GO:0006508//proteolysis;GO:0006511//ubiquitin-dependent protein catabolic process;GO:0006807//nitrogen compound metabolic process;GO:0006950//response to stress;GO:0008104//protein localization;GO:0008150//biological_process;GO:0008152//metabolic process;GO:0009056//catabolic process;GO:0009057//macromolecule catabolic process;GO:0009987//cellular process;GO:0010033//response to organic substance…
gene-CAALFM_C105170CA	CUE5	Predicted ubiquitin-binding protein; rat catheter biofilm repressed	1.35473	0.00757568	0.0201449	CUE5	XP_715882.2 ubiquitin-binding protein [Candida albicans SC5314]	-
gene-CAALFM_C113640WA	CUP2	Putative copper-binding transcription factor; required for normal resistance to copper; activates transcription of metallothionein genes; Hap43-repressed; Spider biofilm induced	3.27858	3.38e-08	3.3e-07	CRF1	KHC66903.1 hypothetical protein MGE_01332 [Candida albicans P75010]	-
gene-CAALFM_C111280WA	CWC2	Ortholog(s) have U6 snRNA binding activity and role in mRNA cis splicing, via spliceosome, mRNA splicing, via spliceosome	2.28755	0.000380426	0.00149937	CWC2	Q59W50.1 RecName: Full=Pre-mRNA-splicing factor CWC2 [Candida albicans SC5314]	-
gene-CAALFM_C504080CA	CWC25	Putative splicing factor required for the first step of pre-mRNA splicing; Spider biofilm induced	2.37177	8.99e-05	0.000414403	CWC25	XP_710662.2 U2-type spliceosomal complex subunit [Candida albicans SC5314]	-	-	-	-	GO:0005575//cellular_component;GO:0005622//intracellular;GO:0005623//cell;GO:0005634//nucleus;GO:0005654//nucleoplasm;GO:0005681//spliceosomal complex;GO:0005684//U2-type spliceosomal complex;GO:0016604//nuclear body;GO:0016607//nuclear speck;GO:0031974//membrane-enclosed lumen;GO:0031981//nuclear lumen;GO:0032991//macromolecular complex;GO:0043226//organelle;GO:0043227//membrane-bounded organell…	GO:0003674//molecular_function;GO:0005488//binding;GO:0005515//protein binding	GO:0000003//reproduction;GO:0000375//RNA splicing, via transesterification reactions;GO:0000377//RNA splicing, via transesterification reactions with bulged adenosine as nucleophile;GO:0000398//mRNA splicing, via spliceosome;GO:0003006//developmental process involved in reproduction;GO:0006139//nucleobase-containing compound metabolic process;GO:0006396//RNA processing;GO:0006397//mRNA processing…
gene-CAALFM_C102250WA	CWH8	Putative dolichyl pyrophosphate (Dol-P-P) phosphatase; ketoconazole-induced; expression is increased in a fluconazole-resistant isolate; clade-associated gene expression; Hap43p-induced gene	-2.00918	1.16e-16	4.19e-15	CAX4	XP_713776.1 Cwh8p [Candida albicans SC5314]	Metabolism
gene-CAALFM_C113630WA	CYB2	Putative cytochrome b2 precursor; induced in high iron; alkaline repressed; colony morphology-related gene regulation by Ssn6; Hap43-repressed; pider biofilm induced	-1.26862	0.00117098	0.00406379	CYB2	XP_722204.1 Cyb2p [Candida albicans SC5314]	Metabolism;Metabolism
gene-CAALFM_C700700WA	CYB5	Cytochrome b(5); ortholog of S. cerevisiae Cyb5; induced in high iron; fluconazole-induced; shows colony morphology-related gene regulation by Ssn6; mutants are viable	-1.20446	2.23e-08	2.26e-07	Cytb5	XP_720341.1 Cyb5p [Candida albicans SC5314]	-	-	-	-	GO:0005575//cellular_component;GO:0005622//intracellular;GO:0005623//cell;GO:0005737//cytoplasm;GO:0005783//endoplasmic reticulum;GO:0005789//endoplasmic reticulum membrane;GO:0012505//endomembrane system;GO:0016020//membrane;GO:0016021//integral component of membrane;GO:0031090//organelle membrane;GO:0031224//intrinsic component of membrane;GO:0031984//organelle subcompartment;GO:0042175//nuclea…	GO:0003674//molecular_function;GO:0003824//catalytic activity;GO:0005488//binding;GO:0009055//electron carrier activity;GO:0016491//oxidoreductase activity;GO:0020037//heme binding;GO:0043167//ion binding;GO:0043169//cation binding;GO:0046872//metal ion binding;GO:0046906//tetrapyrrole binding;GO:0048037//cofactor binding;GO:0097159//organic cyclic compound binding;GO:1901363//heterocyclic compou…	GO:0006066//alcohol metabolic process;GO:0006091//generation of precursor metabolites and energy;GO:0006629//lipid metabolic process;GO:0006694//steroid biosynthetic process;GO:0006696//ergosterol biosynthetic process;GO:0008150//biological_process;GO:0008152//metabolic process;GO:0008202//steroid metabolic process;GO:0008204//ergosterol metabolic process;GO:0008610//lipid biosynthetic process;GO…
gene-CAALFM_C210110WA	CYC1	Cytochrome c; complements defects of S. cerevisiae cyc1 cyc7 double mutant; induced in high iron; alkaline repressed; repressed by nitric oxide; Hap43-dependent repression in low iron; regulated by Sef1, Sfu1	1.1762	0.0191045	0.0440233	CYC1	XP_714415.1 cytochrome c isoform 1 [Candida albicans SC5314]	-
gene-CAALFM_C501130WA	CYC3	Mitochondrial cytochrome c heme lyase; antigenic cell-wall protein; filament induced; induced on polystyrene adherence, interaction with macrophage; N-glycosylation, 2 heme-binding motifs; rat catheter, Spider biofilm induced	2.40104	1.88e-09	2.33e-08	CYC3	XP_715720.2 holocytochrome c synthase [Candida albicans SC5314]	Metabolism	Metabolism of cofactors and vitamins	ko00860//Porphyrin and chlorophyll metabolism	K01764	GO:0005575//cellular_component;GO:0005622//intracellular;GO:0005623//cell;GO:0005737//cytoplasm;GO:0005739//mitochondrion;GO:0005740//mitochondrial envelope;GO:0005743//mitochondrial inner membrane;GO:0005758//mitochondrial intermembrane space;GO:0016020//membrane;GO:0019866//organelle inner membrane;GO:0031090//organelle membrane;GO:0031966//mitochondrial membrane;GO:0031967//organelle envelope;…	GO:0003674//molecular_function;GO:0003824//catalytic activity;GO:0004408//holocytochrome-c synthase activity;GO:0005488//binding;GO:0016817//hydrolase activity, acting on acid anhydrides;GO:0016829//lyase activity;GO:0016846//carbon-sulfur lyase activity;GO:0043167//ion binding;GO:0043169//cation binding;GO:0046872//metal ion binding	GO:0006464//cellular protein modification process;GO:0006807//nitrogen compound metabolic process;GO:0006996//organelle organization;GO:0007005//mitochondrion organization;GO:0008150//biological_process;GO:0008152//metabolic process;GO:0009987//cellular process;GO:0016043//cellular component organization;GO:0017003//protein-heme linkage;GO:0017004//cytochrome complex assembly;GO:0017006//protein-…
gene-CAALFM_C306230WA	CYM1	Putative metalloprotease of the mitochondrial intermembrane space; rat catheter biofilm induced	1.78798	0.0014876	0.00499061	CYM1	XP_716075.1 Cym1p [Candida albicans SC5314]	-
gene-CAALFM_C406820CA	CZF1	Transcription factor; regulates white-opaque switch; hyphal growth regulator; expression in S. cerevisiae causes dominant-negative inhibition of pheromone response; required for yeast cell adherence to silicone; Spider biofilm induced	2.301	0.00449616	0.0128748	CZF1	XP_715436.1 Czf1p [Candida albicans SC5314]	-	-	-	-	GO:0005575//cellular_component;GO:0005622//intracellular;GO:0005623//cell;GO:0005634//nucleus;GO:0043226//organelle;GO:0043227//membrane-bounded organelle;GO:0043229//intracellular organelle;GO:0043231//intracellular membrane-bounded organelle;GO:0044424//intracellular part;GO:0044464//cell part	GO:0000981//RNA polymerase II transcription factor activity, sequence-specific DNA binding;GO:0003674//molecular_function;GO:0003676//nucleic acid binding;GO:0003677//DNA binding;GO:0003700//transcription factor activity, sequence-specific DNA binding;GO:0005488//binding;GO:0008270//zinc ion binding;GO:0043167//ion binding;GO:0043169//cation binding;GO:0046872//metal ion binding;GO:0046914//trans…	GO:0002831//regulation of response to biotic stimulus;GO:0006139//nucleobase-containing compound metabolic process;GO:0006351//transcription, DNA-templated;GO:0006355//regulation of transcription, DNA-templated;GO:0006357//regulation of transcription from RNA polymerase II promoter;GO:0006725//cellular aromatic compound metabolic process;GO:0006807//nitrogen compound metabolic process;GO:0006950/…
gene-CAALFM_C113710CA	DAD1	Subunit of the Dam1 (DASH) complex, which acts in chromosome segregation by coupling kinetochores to spindle microtubules	-2.8585	0.0019206	0.00620549	DAD1	XP_019330728.1 Dad1p [Candida albicans SC5314]	-
gene-CAALFM_CR06160CA	DAD3	Subunit of the Dam1 (DASH) complex, which acts in chromosome segregation by coupling kinetochores to spindle microtubules	-2.23148	2.33e-05	0.000123801	DAD3	KGR06087.1 DASH complex subunit DAD2 [Candida albicans P37037]	-	-	-	-	GO:0000228//nuclear chromosome;GO:0000775//chromosome, centromeric region;GO:0000776//kinetochore;GO:0000777//condensed chromosome kinetochore;GO:0000778//condensed nuclear chromosome kinetochore;GO:0000779//condensed chromosome, centromeric region;GO:0000780//condensed nuclear chromosome, centromeric region;GO:0000793//condensed chromosome;GO:0000794//condensed nuclear chromosome;GO:0000940//con…	GO:0003674//molecular_function;GO:0005488//binding;GO:0005515//protein binding;GO:0008017//microtubule binding;GO:0008092//cytoskeletal protein binding;GO:0015631//tubulin binding;GO:0051010//microtubule plus-end binding	GO:0000070//mitotic sister chromatid segregation;GO:0000226//microtubule cytoskeleton organization;GO:0000278//mitotic cell cycle;GO:0000280//nuclear division;GO:0000819//sister chromatid segregation;GO:0006996//organelle organization;GO:0007010//cytoskeleton organization;GO:0007017//microtubule-based process;GO:0007049//cell cycle;GO:0007051//spindle organization;GO:0007052//mitotic spindle orga…
gene-CAALFM_C303140CA	DAL4	Putative allantoin permease; fungal-specific (no human or murine homolog)	-13.1287	4.52e-11	7.27e-10	DAL4	XP_720008.2 allantoin permease [Candida albicans SC5314]	-
gene-CAALFM_C304160WA	DAL8	Putative allantoate permease; fungal-specific (no human or murine homolog)	3.26897	4.85e-06	3.01e-05	SPCC417.10	XP_723075.1 Dal8p [Candida albicans SC5314]	-
gene-CAALFM_CR04060CA	DAP1	Similar to mammalian membrane-associated progesterone receptors involved in DNA damage response; induced in core stress response; Hog1 regulated; clade-associated expression; Hap43-repressed	-1.03641	1.29e-06	9.08e-06	DAP1	XP_717352.1 Dap1p [Candida albicans SC5314]	-	-	-	-	GO:0005575//cellular_component;GO:0005622//intracellular;GO:0005623//cell;GO:0005737//cytoplasm;GO:0005768//endosome;GO:0005783//endoplasmic reticulum;GO:0005789//endoplasmic reticulum membrane;GO:0012505//endomembrane system;GO:0016020//membrane;GO:0016021//integral component of membrane;GO:0030424//axon;GO:0031224//intrinsic component of membrane;GO:0031410//cytoplasmic vesicle;GO:0031982//vesi…	GO:0003674//molecular_function;GO:0005488//binding;GO:0005496//steroid binding;GO:0008047//enzyme activator activity;GO:0008289//lipid binding;GO:0020037//heme binding;GO:0030234//enzyme regulator activity;GO:0043167//ion binding;GO:0043169//cation binding;GO:0046872//metal ion binding;GO:0046906//tetrapyrrole binding;GO:0048037//cofactor binding;GO:0097159//organic cyclic compound binding;GO:009…	GO:0006066//alcohol metabolic process;GO:0006629//lipid metabolic process;GO:0006694//steroid biosynthetic process;GO:0006696//ergosterol biosynthetic process;GO:0007275//multicellular organism development;GO:0007399//nervous system development;GO:0008150//biological_process;GO:0008152//metabolic process;GO:0008202//steroid metabolic process;GO:0008204//ergosterol metabolic process;GO:0008610//li…
gene-CAALFM_C702950CA	DBF4	Regulatory subunit of Cdc7p-Dbf4p protein kinase complex that acts as negative regulator of hyphal development; cell-cycle regulated periodic mRNA expression; S. cerevisiae ortholog is not cell-cycle regulated	2.36483	2.53e-09	3e-08	--	XP_716988.1 protein serine/threonine kinase activating protein [Candida albicans SC5314]	Cellular Processes;Cellular Processes	Cell growth and death;Cell growth and death	ko04111//Cell cycle - yeast;ko04113//Meiosis - yeast	K02309;K02309	GO:0000775//chromosome, centromeric region;GO:0005575//cellular_component;GO:0005622//intracellular;GO:0005623//cell;GO:0005634//nucleus;GO:0005694//chromosome;GO:0005737//cytoplasm;GO:0031431//Dbf4-dependent protein kinase complex;GO:0032991//macromolecular complex;GO:0043226//organelle;GO:0043227//membrane-bounded organelle;GO:0043228//non-membrane-bounded organelle;GO:0043229//intracellular or…	GO:0003674//molecular_function;GO:0003676//nucleic acid binding;GO:0003677//DNA binding;GO:0003688//DNA replication origin binding;GO:0003690//double-stranded DNA binding;GO:0005488//binding;GO:0008047//enzyme activator activity;GO:0008270//zinc ion binding;GO:0019207//kinase regulator activity;GO:0019209//kinase activator activity;GO:0019887//protein kinase regulator activity;GO:0030234//enzyme …	GO:0000003//reproduction;GO:0000075//cell cycle checkpoint;GO:0000076//DNA replication checkpoint;GO:0000278//mitotic cell cycle;GO:0001100//negative regulation of exit from mitosis;GO:0001932//regulation of protein phosphorylation;GO:0001934//positive regulation of protein phosphorylation;GO:0006139//nucleobase-containing compound metabolic process;GO:0006259//DNA metabolic process;GO:0006260//D…
gene-CAALFM_C110030WA	DBP3	Putative ATP-dependent DEAD-box RNA helicase; Hap43-induced; repressed by prostaglandins; Spider biofilm induced	1.66936	0.00204121	0.00655314	DBP3	KGT71456.1 ATP-dependent RNA helicase DBP3 [Candida albicans 12C]	-
gene-CAALFM_CR07750CA	DBP6	Ortholog(s) have role in maturation of 5.8S rRNA from tricistronic rRNA transcript (SSU-rRNA, 5.8S rRNA, LSU-rRNA), maturation of LSU-rRNA from tricistronic rRNA transcript (SSU-rRNA, 5.8S rRNA, LSU-rRNA)	2.49094	2.93e-06	1.93e-05	DBP6	XP_711043.2 putative ATP-dependent RNA helicase [Candida albicans SC5314]	-	-	-	-	GO:0005575//cellular_component;GO:0005622//intracellular;GO:0005623//cell;GO:0005634//nucleus;GO:0005658//alpha DNA polymerase:primase complex;GO:0005730//nucleolus;GO:0005737//cytoplasm;GO:0030684//preribosome;GO:0030687//preribosome, large subunit precursor;GO:0031974//membrane-enclosed lumen;GO:0031981//nuclear lumen;GO:0032991//macromolecular complex;GO:0043226//organelle;GO:0043227//membrane…	GO:0000166//nucleotide binding;GO:0003674//molecular_function;GO:0003676//nucleic acid binding;GO:0003677//DNA binding;GO:0003678//DNA helicase activity;GO:0003688//DNA replication origin binding;GO:0003690//double-stranded DNA binding;GO:0003723//RNA binding;GO:0003724//RNA helicase activity;GO:0003824//catalytic activity;GO:0003916//DNA topoisomerase activity;GO:0003917//DNA topoisomerase type …	GO:0000460//maturation of 5.8S rRNA;GO:0000463//maturation of LSU-rRNA from tricistronic rRNA transcript (SSU-rRNA, 5.8S rRNA, LSU-rRNA);GO:0000466//maturation of 5.8S rRNA from tricistronic rRNA transcript (SSU-rRNA, 5.8S rRNA, LSU-rRNA);GO:0000470//maturation of LSU-rRNA;GO:0006139//nucleobase-containing compound metabolic process;GO:0006260//DNA replication;GO:0006265//DNA topological change;G…
gene-CAALFM_C701200CA	DBP7	Putative ATP-dependent DEAD-box RNA helicase; Hap43-induced; rat catheter biofilm induced	2.24003	1.7e-05	9.38e-05	DBP7	XP_712474.1 putative ATP-dependent RNA helicase [Candida albicans SC5314]	-	-	-	-	GO:0005575//cellular_component;GO:0005622//intracellular;GO:0005623//cell;GO:0005634//nucleus;GO:0005730//nucleolus;GO:0005737//cytoplasm;GO:0005794//Golgi apparatus;GO:0012505//endomembrane system;GO:0031974//membrane-enclosed lumen;GO:0031981//nuclear lumen;GO:0043226//organelle;GO:0043227//membrane-bounded organelle;GO:0043228//non-membrane-bounded organelle;GO:0043229//intracellular organelle…	GO:0000166//nucleotide binding;GO:0003674//molecular_function;GO:0003676//nucleic acid binding;GO:0003677//DNA binding;GO:0003723//RNA binding;GO:0003724//RNA helicase activity;GO:0003824//catalytic activity;GO:0004003//ATP-dependent DNA helicase activity;GO:0004004//ATP-dependent RNA helicase activity;GO:0004386//helicase activity;GO:0004527//exonuclease activity;GO:0005488//binding;GO:0005524//…	GO:0000463//maturation of LSU-rRNA from tricistronic rRNA transcript (SSU-rRNA, 5.8S rRNA, LSU-rRNA);GO:0000470//maturation of LSU-rRNA;GO:0006139//nucleobase-containing compound metabolic process;GO:0006310//DNA recombination;GO:0006364//rRNA processing;GO:0006396//RNA processing;GO:0006725//cellular aromatic compound metabolic process;GO:0006807//nitrogen compound metabolic process;GO:0008150//…
gene-CAALFM_CR05630WA	DBP8	Protein similar to S. cerevisiae Dbp8p, an ATP-dependent helicase involved in rRNA processing; oxidative stress-repressed via Cap1p; flucytosine repressed; likely to be essential for growth, based on insertional mutagenesis	2.02846	3.07e-05	0.000159176	DBP8	XP_711718.1 ATP-dependent RNA helicase [Candida albicans SC5314]	-	-	-	-	GO:0005575//cellular_component;GO:0005622//intracellular;GO:0005623//cell;GO:0005634//nucleus;GO:0005654//nucleoplasm;GO:0005658//alpha DNA polymerase:primase complex;GO:0005730//nucleolus;GO:0005737//cytoplasm;GO:0009380//excinuclease repair complex;GO:0010494//cytoplasmic stress granule;GO:0016281//eukaryotic translation initiation factor 4F complex;GO:0030684//preribosome;GO:0030686//90S preri…	GO:0000166//nucleotide binding;GO:0003674//molecular_function;GO:0003676//nucleic acid binding;GO:0003677//DNA binding;GO:0003678//DNA helicase activity;GO:0003688//DNA replication origin binding;GO:0003690//double-stranded DNA binding;GO:0003723//RNA binding;GO:0003724//RNA helicase activity;GO:0003743//translation initiation factor activity;GO:0003824//catalytic activity;GO:0003916//DNA topoiso…	GO:0000447//endonucleolytic cleavage in ITS1 to separate SSU-rRNA from 5.8S rRNA and LSU-rRNA from tricistronic rRNA transcript (SSU-rRNA, 5.8S rRNA, LSU-rRNA);GO:0000460//maturation of 5.8S rRNA;GO:0000462//maturation of SSU-rRNA from tricistronic rRNA transcript (SSU-rRNA, 5.8S rRNA, LSU-rRNA);GO:0000466//maturation of 5.8S rRNA from tricistronic rRNA transcript (SSU-rRNA, 5.8S rRNA, LSU-rRNA);…
gene-CAALFM_C601890CA	DBP9	Putative DEAD-box helicase; Hap43-induced; Spider biofilm induced	2.07104	0.000917929	0.00328562	DBP9	XP_716703.2 ATP-dependent DNA/RNA helicase [Candida albicans SC5314]	-	-	-	-	GO:0005575//cellular_component;GO:0005622//intracellular;GO:0005623//cell;GO:0005634//nucleus;GO:0005730//nucleolus;GO:0005737//cytoplasm;GO:0031974//membrane-enclosed lumen;GO:0031981//nuclear lumen;GO:0043226//organelle;GO:0043227//membrane-bounded organelle;GO:0043228//non-membrane-bounded organelle;GO:0043229//intracellular organelle;GO:0043231//intracellular membrane-bounded organelle;GO:004…	GO:0000166//nucleotide binding;GO:0003674//molecular_function;GO:0003676//nucleic acid binding;GO:0003677//DNA binding;GO:0003678//DNA helicase activity;GO:0003723//RNA binding;GO:0003724//RNA helicase activity;GO:0003729//mRNA binding;GO:0003824//catalytic activity;GO:0004003//ATP-dependent DNA helicase activity;GO:0004004//ATP-dependent RNA helicase activity;GO:0004386//helicase activity;GO:000…	GO:0000463//maturation of LSU-rRNA from tricistronic rRNA transcript (SSU-rRNA, 5.8S rRNA, LSU-rRNA);GO:0000470//maturation of LSU-rRNA;GO:0006139//nucleobase-containing compound metabolic process;GO:0006310//DNA recombination;GO:0006364//rRNA processing;GO:0006396//RNA processing;GO:0006725//cellular aromatic compound metabolic process;GO:0006807//nitrogen compound metabolic process;GO:0006996//…
gene-CAALFM_C404830WA	DCR1	Putative Dicer RNAse involved in RNA interference, similar to S. cerevisiae Rnt1p but orthologous to S. castellii Dcr1p, which is not conserved in S. cerevisiae	1.48677	0.00372073	0.0109288	rnc	KGR08991.1 ribonuclease III [Candida albicans P78048]	Genetic Information Processing	Translation	ko03008//Ribosome biogenesis in eukaryotes	K03685	GO:0005575//cellular_component;GO:0005622//intracellular;GO:0005623//cell;GO:0005634//nucleus;GO:0005654//nucleoplasm;GO:0005730//nucleolus;GO:0031974//membrane-enclosed lumen;GO:0031981//nuclear lumen;GO:0043226//organelle;GO:0043227//membrane-bounded organelle;GO:0043228//non-membrane-bounded organelle;GO:0043229//intracellular organelle;GO:0043231//intracellular membrane-bounded organelle;GO:0…	GO:0003674//molecular_function;GO:0003676//nucleic acid binding;GO:0003723//RNA binding;GO:0003725//double-stranded RNA binding;GO:0003824//catalytic activity;GO:0004518//nuclease activity;GO:0004519//endonuclease activity;GO:0004521//endoribonuclease activity;GO:0004525//ribonuclease III activity;GO:0004540//ribonuclease activity;GO:0005488//binding;GO:0016787//hydrolase activity;GO:0016788//hyd…	GO:0000003//reproduction;GO:0000294//nuclear-transcribed mRNA catabolic process, endonucleolytic cleavage-dependent decay;GO:0000469//cleavage involved in rRNA processing;GO:0000478//endonucleolytic cleavage involved in rRNA processing;GO:0000956//nuclear-transcribed mRNA catabolic process;GO:0006139//nucleobase-containing compound metabolic process;GO:0006325//chromatin organization;GO:0006351//…
gene-CAALFM_C209220WA	DDR48	Immunogenic stress-associated protein; filamentation regulated; induced by benomyl/caspofungin/ketoconazole or in azole-resistant strain; Hog1, farnesol, alkaline repressed; stationary phase enriched; Spider, flow model biofilm induced	3.098	3.99e-14	1.02e-12	--	-	-
gene-CAALFM_C703670WA	DED81	Putative tRNA-Asn synthetase; genes encoding ribosomal subunits, translation factors, tRNA synthetases are downregulated upon phagocytosis by murine macrophage; protein enriched in stationary phase yeast cultures	1.28707	0.00784491	0.0207345	DED81	XP_712154.1 asparagine--tRNA ligase [Candida albicans SC5314]	Genetic Information Processing	Translation	ko00970//Aminoacyl-tRNA biosynthesis	K01893	GO:0005575//cellular_component;GO:0005622//intracellular;GO:0005623//cell;GO:0005737//cytoplasm;GO:0005829//cytosol;GO:0044424//intracellular part;GO:0044444//cytoplasmic part;GO:0044464//cell part	GO:0000166//nucleotide binding;GO:0003674//molecular_function;GO:0003676//nucleic acid binding;GO:0003824//catalytic activity;GO:0004812//aminoacyl-tRNA ligase activity;GO:0004815//aspartate-tRNA ligase activity;GO:0004816//asparagine-tRNA ligase activity;GO:0004824//lysine-tRNA ligase activity;GO:0005488//binding;GO:0005524//ATP binding;GO:0008144//drug binding;GO:0016874//ligase activity;GO:001…	GO:0000122//negative regulation of transcription from RNA polymerase II promoter;GO:0002181//cytoplasmic translation;GO:0006082//organic acid metabolic process;GO:0006139//nucleobase-containing compound metabolic process;GO:0006355//regulation of transcription, DNA-templated;GO:0006357//regulation of transcription from RNA polymerase II promoter;GO:0006399//tRNA metabolic process;GO:0006412//tran…
gene-CAALFM_CR09880WA	DEF1	RNA polymerase II regulator; role in filamentation, epithelial cell escape, dissemination in RHE model; induced by fluconazole, high cell density; Efg1/hyphal regulated; role in adhesion, hyphal growth on solid media; Spider biofilm induced	1.51529	0.000915708	0.00328156	DEF1	XP_719323.2 Def1p [Candida albicans SC5314]	-	-	-	-	-	-	-
gene-CAALFM_CR03490WA	DEM1	Putative mitochondrial exonuclease; alpha-factor induced	1.32546	0.0170379	0.0401025	DEM1	XP_715168.2 Dem1p [Candida albicans SC5314]	-	-	-	-	GO:0005575//cellular_component;GO:0005622//intracellular;GO:0005623//cell;GO:0005737//cytoplasm;GO:0005739//mitochondrion;GO:0043226//organelle;GO:0043227//membrane-bounded organelle;GO:0043229//intracellular organelle;GO:0043231//intracellular membrane-bounded organelle;GO:0044424//intracellular part;GO:0044444//cytoplasmic part;GO:0044464//cell part	GO:0003674//molecular_function;GO:0003676//nucleic acid binding;GO:0003677//DNA binding;GO:0003824//catalytic activity;GO:0004518//nuclease activity;GO:0004527//exonuclease activity;GO:0004529//exodeoxyribonuclease activity;GO:0004536//deoxyribonuclease activity;GO:0005488//binding;GO:0008297//single-stranded DNA exodeoxyribonuclease activity;GO:0008409//5'-3' exonuclease activity;GO:0016787//hyd…	GO:0000002//mitochondrial genome maintenance;GO:0006139//nucleobase-containing compound metabolic process;GO:0006259//DNA metabolic process;GO:0006725//cellular aromatic compound metabolic process;GO:0006807//nitrogen compound metabolic process;GO:0006996//organelle organization;GO:0007005//mitochondrion organization;GO:0008150//biological_process;GO:0008152//metabolic process;GO:0009987//cellula…
gene-CAALFM_C204130WA	DEP1	Ortholog(s) have role in histone deacetylation, negative regulation of chromatin silencing at telomere and negative regulation of ribosomal DNA heterochromatin assembly	2.30743	0.000134934	0.000593788	DEP1	XP_720932.1 Rpd3L histone deacetylase complex subunit [Candida albicans SC5314]	-
gene-CAALFM_C505480WA	DES1	Putative delta-4 sphingolipid desaturase; planktonic growth-induced gene	1.8226	0.000790604	0.0028863	DES1	XP_721956.1 Des1p [Candida albicans SC5314]	Metabolism;Metabolism	Global and overview maps;Lipid metabolism	ko01100//Metabolic pathways;ko00600//Sphingolipid metabolism	K04712;K04712	GO:0005575//cellular_component;GO:0005622//intracellular;GO:0005623//cell;GO:0005737//cytoplasm;GO:0005739//mitochondrion;GO:0005783//endoplasmic reticulum;GO:0005789//endoplasmic reticulum membrane;GO:0005886//plasma membrane;GO:0012505//endomembrane system;GO:0016006//Nebenkern;GO:0016020//membrane;GO:0016021//integral component of membrane;GO:0031224//intrinsic component of membrane;GO:0031984…	GO:0003674//molecular_function;GO:0003824//catalytic activity;GO:0016491//oxidoreductase activity;GO:0016705//oxidoreductase activity, acting on paired donors, with incorporation or reduction of molecular oxygen;GO:0042284//sphingolipid delta-4 desaturase activity	GO:0000003//reproduction;GO:0000212//meiotic spindle organization;GO:0000226//microtubule cytoskeleton organization;GO:0000280//nuclear division;GO:0006066//alcohol metabolic process;GO:0006082//organic acid metabolic process;GO:0006629//lipid metabolic process;GO:0006631//fatty acid metabolic process;GO:0006633//fatty acid biosynthetic process;GO:0006643//membrane lipid metabolic process;GO:0006…
gene-CAALFM_C601040CA	DHR2	DEAH-box ATP-dependent RNA helicase, required for 18S rRNA synthesis; rat catheter biofilm induced	2.35738	0.000120081	0.000533871	DHR2	XP_714316.2 RNA helicase [Candida albicans SC5314]	-	-	-	-	GO:0005575//cellular_component;GO:0005622//intracellular;GO:0005623//cell;GO:0005634//nucleus;GO:0005654//nucleoplasm;GO:0005730//nucleolus;GO:0005737//cytoplasm;GO:0005829//cytosol;GO:0009898//cytoplasmic side of plasma membrane;GO:0031974//membrane-enclosed lumen;GO:0031981//nuclear lumen;GO:0032991//macromolecular complex;GO:0043226//organelle;GO:0043227//membrane-bounded organelle;GO:0043228/…	GO:0000166//nucleotide binding;GO:0000182//rDNA binding;GO:0003674//molecular_function;GO:0003676//nucleic acid binding;GO:0003677//DNA binding;GO:0003690//double-stranded DNA binding;GO:0003723//RNA binding;GO:0003724//RNA helicase activity;GO:0003725//double-stranded RNA binding;GO:0003729//mRNA binding;GO:0003824//catalytic activity;GO:0003924//GTPase activity;GO:0004004//ATP-dependent RNA hel…	GO:0000462//maturation of SSU-rRNA from tricistronic rRNA transcript (SSU-rRNA, 5.8S rRNA, LSU-rRNA);GO:0001817//regulation of cytokine production;GO:0001819//positive regulation of cytokine production;GO:0001932//regulation of protein phosphorylation;GO:0001934//positive regulation of protein phosphorylation;GO:0006139//nucleobase-containing compound metabolic process;GO:0006355//regulation of t…
gene-CAALFM_C600390WA	DIA4	Ortholog(s) have serine-tRNA ligase activity, role in mitochondrial seryl-tRNA aminoacylation, spore germination and mitochondrion localization	1.97675	8.56e-05	0.000396864	DIA4	XP_712318.1 putative serine--tRNA ligase [Candida albicans SC5314]	Genetic Information Processing	Translation	ko00970//Aminoacyl-tRNA biosynthesis	K01875	GO:0005575//cellular_component;GO:0005622//intracellular;GO:0005623//cell;GO:0005737//cytoplasm;GO:0005739//mitochondrion;GO:0005759//mitochondrial matrix;GO:0009345//glycine-tRNA ligase complex;GO:0009507//chloroplast;GO:0009536//plastid;GO:0017119//Golgi transport complex;GO:0019028//viral capsid;GO:0019031//viral envelope;GO:0031514//motile cilium;GO:0031974//membrane-enclosed lumen;GO:0039679…	GO:0000166//nucleotide binding;GO:0003674//molecular_function;GO:0003824//catalytic activity;GO:0004812//aminoacyl-tRNA ligase activity;GO:0004820//glycine-tRNA ligase activity;GO:0004828//serine-tRNA ligase activity;GO:0004829//threonine-tRNA ligase activity;GO:0005198//structural molecule activity;GO:0005488//binding;GO:0005524//ATP binding;GO:0008144//drug binding;GO:0016874//ligase activity;G…	GO:0000003//reproduction;GO:0000959//mitochondrial RNA metabolic process;GO:0003006//developmental process involved in reproduction;GO:0006082//organic acid metabolic process;GO:0006139//nucleobase-containing compound metabolic process;GO:0006399//tRNA metabolic process;GO:0006412//translation;GO:0006418//tRNA aminoacylation for protein translation;GO:0006426//glycyl-tRNA aminoacylation;GO:000643…
gene-CAALFM_C305340WA	DIE2	Ortholog(s) have dolichyl pyrophosphate Glc2Man9GlcNAc2 alpha-1,2-glucosyltransferase activity, role in protein N-linked glycosylation and endoplasmic reticulum membrane localization	-2.0324	2.02e-09	2.49e-08	DIE2	XP_714677.2 dolichyl-P-Glc:Glc(2)Man(9)GlcNAc(2)-PP-dolichol alpha-1,2- glucosyltransferase [Candida albicans SC5314]	Metabolism;Metabolism
gene-CAALFM_C113730CA	DIM1	Putative 18S rRNA dimethylase; predicted role in rRNA modification and processing; Hap43-induced; likely to be essential for growth based on insertional mutagenesis strategy; F-12/CO2 early biofilm induced	1.43837	0.0163666	0.0387032	DIM1	XP_722214.1 putative dimethyladenosine transferase [Candida albicans SC5314]	-
gene-CAALFM_C108290CA	DIP2	Putative small ribonucleoprotein complex; Tn mutation affects filamentous growth; physically interacts with TAP-tagged Nop1; heterozygous null mutant exhibits resistance to parnafungin; Hap43-induced gene; Spider biofilm induced	2.29609	8.97e-06	5.27e-05	DIP2	XP_717643.1 snoRNA-binding rRNA-processing protein [Candida albicans SC5314]	Genetic Information Processing
gene-CAALFM_C102530CA	DIP5	Dicarboxylic amino acid permease; mutation confers hypersensitivity to toxic ergosterol analog; induced upon phagocytosis by macrophage; Gcn4-regulated; upregulated by Rim101 at pH 8; rat catheter and Spider biofilm induced	-2.10212	1.74e-17	6.96e-16	DIP5	XP_721441.2 Dip5p [Candida albicans SC5314]	-
gene-CAALFM_C112350WA	DIS3	Ortholog(s) have 3'-5'-exoribonuclease activity, endoribonuclease activity, exoribonuclease activity, ribonuclease activity, tRNA binding activity	1.58954	0.00264484	0.00817398	DIS3	XP_716298.1 exosome catalytic subunit [Candida albicans SC5314]	Genetic Information Processing
gene-CAALFM_C110480WA	DJP1	Similar to bacterial DnaJ; reported to have a role in peroxisome biogenesis; induced in low iron and upon adherence to polystyrene	1.71202	0.00452875	0.0129436	DJP1	KGR02776.1 hypothetical protein MG1_01019 [Candida albicans GC75]	-
gene-CAALFM_C305520CA	DNM1	Putative dynamin-related GTPase involved in mitochondrial fission; transcript upregulated inbRHE model of oral candidiasis; transcript regulated by Nrg1, Mig1, and Tup1	1.57802	0.000440891	0.00171973	DNM1	XP_714693.1 dynamin-related GTPase [Candida albicans SC5314]	Cellular Processes
gene-CAALFM_C601900CA	DOG1	Putative 2-deoxyglucose-6-phosphatase; haloacid dehalogenase hydrolase/phosphatase superfamily; similar to S. cerevisiae Dog1, Dog2, Hor1, Rhr2; regulated by Nrg1, Tup1; Spider biofilm repressed	-1.55371	6.37e-14	1.57e-12	vldH	XP_716702.2 2-deoxyglucose-6-phosphatase [Candida albicans SC5314]	-	-	-	-	-	GO:0008801//beta-phosphoglucomutase activity;GO:0008967//phosphoglycolate phosphatase activity;GO:0016787//hydrolase activity;GO:0016827//hydrolase activity, acting on acid carbon-phosphorus bonds;GO:0018784//(S)-2-haloacid dehalogenase activity	GO:0006805//xenobiotic metabolic process;GO:0008152//metabolic process;GO:0009636//response to toxic substance;GO:0009853//photorespiration;GO:0019635//2-aminoethylphosphonate catabolic process;GO:0019636//phosphonoacetate metabolic process;GO:0019700//organic phosphonate catabolic process;GO:0043094//cellular metabolic compound salvage;GO:0046352//disaccharide catabolic process
gene-CAALFM_C306300WA	DOT1	Putative modulator of white-opaque switching	1.78118	0.00109124	0.00382664	DOT1	RLP64311.1 CAL0005423 histone-lysine N-methyltransferase, H3 lysine-79 specific [Candida albicans Ca529L]	Metabolism;Metabolism
gene-CAALFM_C403440CA	DOT4	Protein similar to ubiquitin C-terminal hydrolase; localizes to cell surface of hyphal cells, but not yeast-form cells; repressed upon high-level peroxide; Hap43p-induced; rat catheter biofilm induced	3.26332	2.24e-09	2.7e-08	UBP10	KGU07795.1 ubiquitin carboxyl-terminal hydrolase 10 [Candida albicans P87]	-	-	-	-	GO:0000781//chromosome, telomeric region;GO:0005575//cellular_component;GO:0005622//intracellular;GO:0005623//cell;GO:0005634//nucleus;GO:0005694//chromosome;GO:0005730//nucleolus;GO:0031974//membrane-enclosed lumen;GO:0031981//nuclear lumen;GO:0043226//organelle;GO:0043227//membrane-bounded organelle;GO:0043228//non-membrane-bounded organelle;GO:0043229//intracellular organelle;GO:0043231//intra…	GO:0003674//molecular_function;GO:0003824//catalytic activity;GO:0004843//thiol-dependent ubiquitin-specific protease activity;GO:0008233//peptidase activity;GO:0008234//cysteine-type peptidase activity;GO:0016787//hydrolase activity;GO:0019783//ubiquitin-like protein-specific protease activity;GO:0036459//thiol-dependent ubiquitinyl hydrolase activity;GO:0070011//peptidase activity, acting on L-…	GO:0006325//chromatin organization;GO:0006342//chromatin silencing;GO:0006348//chromatin silencing at telomere;GO:0006355//regulation of transcription, DNA-templated;GO:0006464//cellular protein modification process;GO:0006508//proteolysis;GO:0006511//ubiquitin-dependent protein catabolic process;GO:0006807//nitrogen compound metabolic process;GO:0006996//organelle organization;GO:0008150//biolog…
gene-CAALFM_C111470CA	DPP1	Putative diacylglycerol pyrophosphate phosphatase of diacylglycerol production for phospholipid biosynthesis; downregulation correlates with clinical development of fluconazole resistance	-1.38349	1.53e-08	1.57e-07	DPP1	XP_713790.1 Dpp1p [Candida albicans SC5314]	Metabolism;Metabolism;Metabolism
gene-CAALFM_C702500CA	DPP3	Protein similar to S. cerevisiae pyrophosphate phosphatase Dpp1; required for farnesol biosynthesis; repressed by 17-beta-estradiol, ethynyl estradiol; Spider biofilm induced	-2.02498	1.48e-16	5.21e-15	DPP1	XP_721302.1 bifunctional diacylglycerol diphosphate phosphatase/phosphatidate phosphatase [Candida albicans SC5314]	Metabolism;Metabolism;Metabolism	Global and overview maps;Lipid metabolism;Lipid metabolism	ko01110//Biosynthesis of secondary metabolites;ko00564//Glycerophospholipid metabolism;ko00561//Glycerolipid metabolism	K18693;K18693;K18693	GO:0000322//storage vacuole;GO:0000323//lytic vacuole;GO:0000324//fungal-type vacuole;GO:0000329//fungal-type vacuole membrane;GO:0005575//cellular_component;GO:0005622//intracellular;GO:0005623//cell;GO:0005737//cytoplasm;GO:0005773//vacuole;GO:0005774//vacuolar membrane;GO:0016020//membrane;GO:0016021//integral component of membrane;GO:0031090//organelle membrane;GO:0031224//intrinsic component…	GO:0000810//diacylglycerol diphosphate phosphatase activity;GO:0003674//molecular_function;GO:0003824//catalytic activity;GO:0008195//phosphatidate phosphatase activity;GO:0016462//pyrophosphatase activity;GO:0016787//hydrolase activity;GO:0016788//hydrolase activity, acting on ester bonds;GO:0016791//phosphatase activity;GO:0016817//hydrolase activity, acting on acid anhydrides;GO:0016818//hydro…	GO:0006629//lipid metabolic process;GO:0006644//phospholipid metabolic process;GO:0006793//phosphorus metabolic process;GO:0006796//phosphate-containing compound metabolic process;GO:0008150//biological_process;GO:0008152//metabolic process;GO:0009987//cellular process;GO:0016311//dephosphorylation;GO:0019637//organophosphate metabolic process;GO:0044237//cellular metabolic process;GO:0044238//pr…
gene-CAALFM_CR10550WA	DRS1	Putative nucleolar DEAD-box protein; Hap43-induced; mutation confers hypersensitivity to 5-fluorouracil (5-FU), tubercidin (7-deazaadenosine); Tbf1-induced; repressed in core stress response	2.61265	1.84e-08	1.88e-07	DRS1	XP_719395.1 putative ATP-dependent RNA helicase [Candida albicans SC5314]	-	-	-	-	GO:0005575//cellular_component;GO:0005622//intracellular;GO:0005623//cell;GO:0005634//nucleus;GO:0005658//alpha DNA polymerase:primase complex;GO:0005694//chromosome;GO:0005730//nucleolus;GO:0005737//cytoplasm;GO:0009380//excinuclease repair complex;GO:0030684//preribosome;GO:0030687//preribosome, large subunit precursor;GO:0031974//membrane-enclosed lumen;GO:0031981//nuclear lumen;GO:0032991//ma…	GO:0000166//nucleotide binding;GO:0003674//molecular_function;GO:0003676//nucleic acid binding;GO:0003688//DNA replication origin binding;GO:0003723//RNA binding;GO:0003724//RNA helicase activity;GO:0003824//catalytic activity;GO:0004003//ATP-dependent DNA helicase activity;GO:0004004//ATP-dependent RNA helicase activity;GO:0004386//helicase activity;GO:0005488//binding;GO:0005524//ATP binding;GO…	GO:0000027//ribosomal large subunit assembly;GO:0006139//nucleobase-containing compound metabolic process;GO:0006260//DNA replication;GO:0006268//DNA unwinding involved in DNA replication;GO:0006281//DNA repair;GO:0006289//nucleotide-excision repair;GO:0006310//DNA recombination;GO:0006364//rRNA processing;GO:0006396//RNA processing;GO:0006725//cellular aromatic compound metabolic process;GO:0006…
gene-CAALFM_C208490WA	DSE1	Essential cell wall protein involved in cell wall integrity and rigidity; periodic mRNA expression peaks at M/G1 phase; Ace2p-induced; required for virulence in a mouse model of infection	-1.67356	1.23e-07	1.07e-06	DSE1	XP_714471.1 Dse1p [Candida albicans SC5314]	-
gene-CAALFM_CR06940WA	DSL1	Protein similar to S. cerevisiae Dsl1p, which is a member of the t-SNARE complex of the endoplasmic reticulum	-2.73555	2.42e-19	1.16e-17	--	XP_712660.2 Dsl1p [Candida albicans SC5314]	-	-	-	-	GO:0005575//cellular_component;GO:0005622//intracellular;GO:0005623//cell;GO:0005634//nucleus;GO:0005737//cytoplasm;GO:0005783//endoplasmic reticulum;GO:0005789//endoplasmic reticulum membrane;GO:0005829//cytosol;GO:0012505//endomembrane system;GO:0016020//membrane;GO:0031984//organelle subcompartment;GO:0032991//macromolecular complex;GO:0042175//nuclear outer membrane-endoplasmic reticulum memb…	GO:0003674//molecular_function	GO:0006810//transport;GO:0006890//retrograde vesicle-mediated transport, Golgi to ER;GO:0006996//organelle organization;GO:0007031//peroxisome organization;GO:0008104//protein localization;GO:0008150//biological_process;GO:0009987//cellular process;GO:0015031//protein transport;GO:0015833//peptide transport;GO:0016043//cellular component organization;GO:0016192//vesicle-mediated transport;GO:0032…
gene-CAALFM_C101860WA	DST1	Ortholog(s) have RNA polymerase II complex binding, RNA polymerase II complex recruiting activity	1.80932	0.00145489	0.00490264	DST1	KGQ98583.1 transcription elongation factor S-II [Candida albicans P37005]	-
gene-CAALFM_C703020CA	DUG3	Putative glutamine amidotransferase (GATase II); role in glutathione catabolism;	-1.11564	9.13e-07	6.65e-06	DUG3	XP_002421482.1 glutamine amidotransferase, putative [Candida dubliniensis CD36]	-	-	-	-	GO:0005575//cellular_component;GO:0005622//intracellular;GO:0005623//cell;GO:0005737//cytoplasm;GO:0032991//macromolecular complex;GO:0044424//intracellular part;GO:0044464//cell part;GO:0061672//glutathione hydrolase complex;GO:1902494//catalytic complex	GO:0003674//molecular_function;GO:0003824//catalytic activity;GO:0004044//amidophosphoribosyltransferase activity;GO:0004360//glutamine-fructose-6-phosphate transaminase (isomerizing) activity;GO:0008233//peptidase activity;GO:0008238//exopeptidase activity;GO:0008242//omega peptidase activity;GO:0016740//transferase activity;GO:0016757//transferase activity, transferring glycosyl groups;GO:00167…	GO:0006040//amino sugar metabolic process;GO:0006082//organic acid metabolic process;GO:0006508//proteolysis;GO:0006518//peptide metabolic process;GO:0006520//cellular amino acid metabolic process;GO:0006541//glutamine metabolic process;GO:0006575//cellular modified amino acid metabolic process;GO:0006749//glutathione metabolic process;GO:0006751//glutathione catabolic process;GO:0006790//sulfur …
gene-CAALFM_C304570CA	DUR35	Putative urea transporter	2.63995	0.0124227	0.0306087	dur3-1	XP_723128.2 Dur35p [Candida albicans SC5314]	-
gene-CAALFM_C209500WA	DUS1	Predicted tRNA dihydrouridine synthase; Spider biofilm induced	1.94035	0.00115307	0.00400855	DUS1	KGU28999.1 tRNA-dihydrouridine synthase 1 [Candida albicans P34048]	-
gene-CAALFM_C500290WA	DUS4	Ortholog(s) have tRNA dihydrouridine synthase activity and role in tRNA modification	1.47876	0.00325273	0.00979221	DUS4	XP_716804.1 tRNA dihydrouridine synthase [Candida albicans SC5314]	-	-	-	-	GO:0005575//cellular_component;GO:0005737//cytoplasm	GO:0000166//nucleotide binding;GO:0003674//molecular_function;GO:0003824//catalytic activity;GO:0005488//binding;GO:0016491//oxidoreductase activity;GO:0016627//oxidoreductase activity, acting on the CH-CH group of donors;GO:0017150//tRNA dihydrouridine synthase activity;GO:0036094//small molecule binding;GO:0043167//ion binding;GO:0043168//anion binding;GO:0048037//cofactor binding;GO:0050660//f…	GO:0002943//tRNA dihydrouridine synthesis;GO:0006139//nucleobase-containing compound metabolic process;GO:0006396//RNA processing;GO:0006399//tRNA metabolic process;GO:0006400//tRNA modification;GO:0006725//cellular aromatic compound metabolic process;GO:0006807//nitrogen compound metabolic process;GO:0008033//tRNA processing;GO:0008150//biological_process;GO:0008152//metabolic process;GO:0009451…
gene-CAALFM_CR04130CA	EAF7	Subunit of the NuA4 histone acetyltransferase complex	2.98329	5.48e-12	1.02e-10	EAF7	KGR01887.1 hypothetical protein MG5_05745 [Candida albicans P57072]	-	-	-	-	GO:0000123//histone acetyltransferase complex;GO:0000228//nuclear chromosome;GO:0000785//chromatin;GO:0000790//nuclear chromatin;GO:0005575//cellular_component;GO:0005622//intracellular;GO:0005623//cell;GO:0005634//nucleus;GO:0005654//nucleoplasm;GO:0005694//chromosome;GO:0031248//protein acetyltransferase complex;GO:0031974//membrane-enclosed lumen;GO:0031981//nuclear lumen;GO:0032991//macromole…	GO:0003674//molecular_function	GO:0006139//nucleobase-containing compound metabolic process;GO:0006259//DNA metabolic process;GO:0006281//DNA repair;GO:0006325//chromatin organization;GO:0006338//chromatin remodeling;GO:0006351//transcription, DNA-templated;GO:0006355//regulation of transcription, DNA-templated;GO:0006357//regulation of transcription from RNA polymerase II promoter;GO:0006464//cellular protein modification pro…
gene-CAALFM_C403470CA	ECE1	Candidalysin, cytolytic peptide toxin essential for mucosal infection; hypha-specific protein; regulated by Rfg1, Nrg1, Tup1, Cph1, Efg1, Hog1, farnesol, phagocytosis; fluconazole-induced; rat catheter and Spider biofilm induced	3.45536	2.68e-18	1.13e-16	ECE1	KGU26192.1 cell elongation protein 1 [Candida albicans P34048]	-	-	-	-	GO:0005925//focal adhesion	GO:0004713//protein tyrosine kinase activity	GO:0006468//protein phosphorylation;GO:0007172//signal complex assembly
gene-CAALFM_C404100CA	ECM1	Putative pre-ribosomal factor; decreased mRNA abundance observed in cyr1 homozygous mutant hyphae; induced by heavy metal (cadmium) stress; Hog1p regulated	-2.14237	5.22e-09	5.8e-08	--	XP_717103.2 Ecm1p [Candida albicans SC5314]	-	-	-	-	GO:0030289//protein phosphatase 4 complex	GO:0019888//protein phosphatase regulator activity	-
gene-CAALFM_C200410CA	ECM16	Ortholog of S. cerevisiae Ecm16, an essential DEAH-box ATP-dependent RNA helicase specific to the U3 snoRNP required for 18S rRNA synthesis; Hap43-induced; Spider biofilm induced	1.76638	0.00957186	0.0245056	ECM16	KHC46939.1 ATP-dependent RNA helicase DHX37/DHR1 [Candida albicans P60002]	-
gene-CAALFM_C303630WA	ECM18	Ortholog of S. cerevisiae : ECM18, C. glabrata CBS138 : CAGL0B01969g, C. parapsilosis CDC317 : CPAR2_103190, C. auris B8441 : B9J08_000758 and Debaryomyces hansenii CBS767 : DEHA2G08448g	2.82721	2.48e-05	0.000130908	ECM18	XP_712759.2 alpha/beta hydrolase family protein [Candida albicans SC5314]	-
gene-CAALFM_CR07530CA	ECM22	Zn(II)2Cys6 transcription factor; rat catheter and Spider biofilm induced	1.78486	9.43e-05	0.000432517	--	KHC59972.1 hypothetical protein MGI_06054 [Candida albicans P75016]	-	-	-	-	-	GO:0000981//RNA polymerase II transcription factor activity, sequence-specific DNA binding;GO:0008270//zinc ion binding	GO:0006355//regulation of transcription, DNA-templated
gene-CAALFM_C113310WA	ECM25	Non-essential protein involved in cell morphogenesis	-1.54432	0.000375731	0.00148377	ECM25	XP_722168.2 Ecm25p [Candida albicans SC5314]	-
gene-CAALFM_C307260CA	ECM29	Putative scaffold protein; assists in association of the proteasome core particle with the regulatory particle; ortholog of S. cerevisiae Ecm29; transposon mutation affects filamentous growth; flow model biofilm repressed	1.44139	0.0209207	0.0475376	ECM29	XP_719868.2 Ecm29p [Candida albicans SC5314]	-	-	-	-	GO:0000502//proteasome complex;GO:0005575//cellular_component;GO:0005622//intracellular;GO:0005623//cell;GO:0005634//nucleus;GO:0005737//cytoplasm;GO:0005768//endosome;GO:0005769//early endosome;GO:0005770//late endosome;GO:0005771//multivesicular body;GO:0005783//endoplasmic reticulum;GO:0005793//endoplasmic reticulum-Golgi intermediate compartment;GO:0005798//Golgi-associated vesicle;GO:0005813…	GO:0003674//molecular_function;GO:0005198//structural molecule activity;GO:0005488//binding;GO:0005515//protein binding;GO:0032947//protein complex scaffold;GO:0060090//binding, bridging	GO:0006508//proteolysis;GO:0006511//ubiquitin-dependent protein catabolic process;GO:0006807//nitrogen compound metabolic process;GO:0006950//response to stress;GO:0008150//biological_process;GO:0008152//metabolic process;GO:0009056//catabolic process;GO:0009057//macromolecule catabolic process;GO:0009987//cellular process;GO:0010033//response to organic substance;GO:0010243//response to organoni…
gene-CAALFM_CR06680CA	ECM32	Ortholog(s) have DNA helicase activity, role in regulation of translational termination and cytoplasmic stress granule, polysome localization	2.44691	1.99e-05	0.000107513	ECM32	KHC59888.1 hypothetical protein MGI_05968 [Candida albicans P75016]	-	-	-	-	GO:0005575//cellular_component;GO:0005622//intracellular;GO:0005623//cell;GO:0005737//cytoplasm;GO:0005844//polysome;GO:0009338//exodeoxyribonuclease V complex;GO:0010494//cytoplasmic stress granule;GO:0032991//macromolecular complex;GO:0035770//ribonucleoprotein granule;GO:0036464//cytoplasmic ribonucleoprotein granule;GO:0043226//organelle;GO:0043228//non-membrane-bounded organelle;GO:0043229//…	GO:0000166//nucleotide binding;GO:0003674//molecular_function;GO:0003676//nucleic acid binding;GO:0003677//DNA binding;GO:0003678//DNA helicase activity;GO:0003723//RNA binding;GO:0003724//RNA helicase activity;GO:0003729//mRNA binding;GO:0003824//catalytic activity;GO:0003968//RNA-directed RNA polymerase activity;GO:0004386//helicase activity;GO:0005488//binding;GO:0005524//ATP binding;GO:000814…	GO:0000184//nuclear-transcribed mRNA catabolic process, nonsense-mediated decay;GO:0006281//DNA repair;GO:0006310//DNA recombination;GO:0006417//regulation of translation;GO:0006449//regulation of translational termination;GO:0006996//organelle organization;GO:0008150//biological_process;GO:0009306//protein secretion;GO:0009889//regulation of biosynthetic process;GO:0009987//cellular process;GO:0…
gene-CAALFM_C502460CA	ECM331	GPI-anchored protein; mainly at plasma membrane, also at cell wall; Hap43, caspofungin-induced; Plc1-regulated; Hog1, Rim101-repressed; colony morphology-related regulated by Ssn6; induced by ketoconazole and hypoxia	3.04531	1.39e-18	6.16e-17	ECM331	XP_720564.2 Ecm331p [Candida albicans SC5314]	-	-	-	-	GO:0005575//cellular_component	GO:0003674//molecular_function	GO:0030436//asexual sporulation
gene-CAALFM_C203100WA	EFT2	Elongation Factor 2 (eEF2); GTPase; essential; highly expressed; target of sordarin antifungals; antigenic in human/mouse; lacks site for regulatory phosphorylation by eEF2 kinase; GCN-regulated; higher protein amount in stationary phase	-1.18581	5.4e-06	3.32e-05	EFT2	XP_019330758.1 elongation factor 2 [Candida albicans SC5314]	-
gene-CAALFM_C500340WA	EIP1	Probable securin that interacts with and regulates cohesin protease (separase) Esp1p to ensure chromatid separation during anaphase; Spider biofilm repressed	1.32094	0.0179228	0.0417944	--	XP_716793.1 hypothetical protein CAALFM_C500340WA [Candida albicans SC5314]	-	-	-	-	-	GO:0003723//RNA binding;GO:0004809//tRNA (guanine-N2-)-methyltransferase activity;GO:0042626//ATPase activity, coupled to transmembrane movement of substances	GO:0008033//tRNA processing
gene-CAALFM_CR09370WA	ELF1	Putative mRNA export protein; Walker A and B (ATP/GTP binding) motifs; required for wild-type morphology, growth; expressed in hyphal, pseudohyphal, and yeast form; Hap43-induced; Spider and flow model biofilm induced	1.67857	0.0011336	0.00396209	NEW1	XP_716466.1 Elf1p [Candida albicans SC5314]	-	-	-	-	GO:0005575//cellular_component;GO:0005622//intracellular;GO:0005623//cell;GO:0005634//nucleus;GO:0005737//cytoplasm;GO:0005739//mitochondrion;GO:0005844//polysome;GO:0005887//integral component of plasma membrane;GO:0009295//nucleoid;GO:0009380//excinuclease repair complex;GO:0009898//cytoplasmic side of plasma membrane;GO:0016021//integral component of membrane;GO:0030257//type III protein secre…	GO:0000166//nucleotide binding;GO:0003674//molecular_function;GO:0003676//nucleic acid binding;GO:0003677//DNA binding;GO:0003723//RNA binding;GO:0003724//RNA helicase activity;GO:0003729//mRNA binding;GO:0003824//catalytic activity;GO:0003924//GTPase activity;GO:0004127//cytidylate kinase activity;GO:0004527//exonuclease activity;GO:0005260//channel-conductance-controlling ATPase activity;GO:000…	GO:0000910//cytokinesis;GO:0002949//tRNA threonylcarbamoyladenosine modification;GO:0006260//DNA replication;GO:0006289//nucleotide-excision repair;GO:0006310//DNA recombination;GO:0006403//RNA localization;GO:0006405//RNA export from nucleus;GO:0006406//mRNA export from nucleus;GO:0006611//protein export from nucleus;GO:0006810//transport;GO:0006817//phosphate ion transport;GO:0006824//cobalt io…
gene-CAALFM_CR10440WA	ELG1	Putative subunit of an alternative replication factor C complex; role in DNA replication, genome integrity, homologous recombination-mediated repair and telomere homeostasis	2.02675	0.0152067	0.0363014	elg1	KGQ80509.1 telomere length regulation protein [Candida albicans P94015]	-	-	-	-	GO:0000228//nuclear chromosome;GO:0000781//chromosome, telomeric region;GO:0000785//chromatin;GO:0000790//nuclear chromatin;GO:0005575//cellular_component;GO:0005622//intracellular;GO:0005623//cell;GO:0005634//nucleus;GO:0005657//replication fork;GO:0005663//DNA replication factor C complex;GO:0005694//chromosome;GO:0005737//cytoplasm;GO:0005739//mitochondrion;GO:0030894//replisome;GO:0031011//In…	GO:0000166//nucleotide binding;GO:0003674//molecular_function;GO:0003676//nucleic acid binding;GO:0003677//DNA binding;GO:0003682//chromatin binding;GO:0003824//catalytic activity;GO:0003924//GTPase activity;GO:0005488//binding;GO:0005524//ATP binding;GO:0005525//GTP binding;GO:0008144//drug binding;GO:0016462//pyrophosphatase activity;GO:0016787//hydrolase activity;GO:0016817//hydrolase activity…	GO:0000003//reproduction;GO:0000018//regulation of DNA recombination;GO:0000070//mitotic sister chromatid segregation;GO:0000278//mitotic cell cycle;GO:0000280//nuclear division;GO:0000723//telomere maintenance;GO:0000724//double-strand break repair via homologous recombination;GO:0000725//recombinational repair;GO:0000819//sister chromatid segregation;GO:0001775//cell activation;GO:0002200//soma…
gene-CAALFM_C306060WA	ELP3	Predicted histone acetyltransferase; role in regulation of transcription, tRNA wobble uridine modification; Spider biofilm induced	2.11214	6.93e-06	4.17e-05	ELP3	XP_716628.1 Elongator subunit [Candida albicans SC5314]	-
gene-CAALFM_C402550CA	EMP70	Protein with a role in endosome-to-vacuole sorting; rat catheter biofilm repressed	-1.1389	3.4e-07	2.73e-06	EMP70	XP_720496.1 Emp70p [Candida albicans SC5314]	-	-	-	-	GO:0000139//Golgi membrane;GO:0005575//cellular_component;GO:0005622//intracellular;GO:0005623//cell;GO:0005737//cytoplasm;GO:0005768//endosome;GO:0005794//Golgi apparatus;GO:0005886//plasma membrane;GO:0005887//integral component of plasma membrane;GO:0010008//endosome membrane;GO:0012505//endomembrane system;GO:0016020//membrane;GO:0016021//integral component of membrane;GO:0031090//organelle m…	-	GO:0002831//regulation of response to biotic stimulus;GO:0002832//negative regulation of response to biotic stimulus;GO:0006810//transport;GO:0008150//biological_process;GO:0009966//regulation of signal transduction;GO:0009968//negative regulation of signal transduction;GO:0010646//regulation of cell communication;GO:0010648//negative regulation of cell communication;GO:0016192//vesicle-mediated …
gene-CAALFM_C702910WA	ENA21	Predicted P-type ATPase sodium pump; Gcn4p-regulated; flucytosine, amphotericin B, or ketoconazole-induced; osmotic stress-induced; overlaps orf19.5170.1, which is annotated as a blocked reading frame; Spider biofilm induced	1.78435	3.31e-05	0.000171127	ENA2	XP_716992.1 Ena21p [Candida albicans SC5314]	-	-	-	-	GO:0031004//potassium ion-transporting ATPase complex	GO:0004008//copper-exporting ATPase activity;GO:0004647//phosphoserine phosphatase activity;GO:0005375//copper ion transmembrane transporter activity;GO:0005388//calcium-transporting ATPase activity;GO:0008556//potassium-transporting ATPase activity;GO:0015434//cadmium-transporting ATPase activity;GO:0015444//magnesium-importing ATPase activity;GO:0016787//hydrolase activity;GO:0042625//ATPase co…	GO:0006545//glycine biosynthetic process;GO:0006564//L-serine biosynthetic process;GO:0006813//potassium ion transport;GO:0006816//calcium ion transport;GO:0006825//copper ion transport;GO:0008152//metabolic process;GO:0015691//cadmium ion transport;GO:0015693//magnesium ion transport;GO:0030001//metal ion transport
gene-CAALFM_C301400WA	END3	Regulated by Gcn4p; induced in response to amino acid starvation (3-aminotriazole treatment)	-1.33169	2.11e-09	2.58e-08	END3	KGU33152.1 actin cytoskeleton-regulatory complex protein END3 [Candida albicans P57055]	-
gene-CAALFM_C108500CA	ENO1	Enolase, involved in glycolysis and gluconeogenesis; also has transglutaminase activity involved in assembly of cell wall polysaccharides; major cell-surface antigen; binds host plasmin/plasminogen; immunoprotective; may be essential	-1.54202	5.39e-10	7.15e-09	ENO1	XP_711883.1 phosphopyruvate hydratase [Candida albicans SC5314]	Metabolism;Metabolism;Metabolism;Metabolism;Genetic Information Processing;Metabolism;Metabolism
gene-CAALFM_C703540CA	ENP2	Putative nucleolar protein; essential; heterozygous mutation confers resistance to 5-fluorocytosine (5-FC), 5-fluorouracil (5-FU), and tubercidin (7-deazaadenosine); Hap43-induced; Spider biofilm induced	2.06287	0.00197688	0.00636653	ENP2	KGU02817.1 ribosome biogenesis protein ENP2 [Candida albicans P87]	-	-	-	-	GO:0005575//cellular_component;GO:0005622//intracellular;GO:0005623//cell;GO:0005634//nucleus;GO:0005730//nucleolus;GO:0030684//preribosome;GO:0030686//90S preribosome;GO:0031974//membrane-enclosed lumen;GO:0031981//nuclear lumen;GO:0032040//small-subunit processome;GO:0032991//macromolecular complex;GO:0043226//organelle;GO:0043227//membrane-bounded organelle;GO:0043228//non-membrane-bounded org…	GO:0003674//molecular_function;GO:0003677//DNA binding;GO:0003700//transcription factor activity, sequence-specific DNA binding;GO:0005515//protein binding;GO:0016987//sigma factor activity	GO:0000462//maturation of SSU-rRNA from tricistronic rRNA transcript (SSU-rRNA, 5.8S rRNA, LSU-rRNA);GO:0006139//nucleobase-containing compound metabolic process;GO:0006352//DNA-templated transcription, initiation;GO:0006355//regulation of transcription, DNA-templated;GO:0006364//rRNA processing;GO:0006396//RNA processing;GO:0006725//cellular aromatic compound metabolic process;GO:0006807//nitrog…
gene-CAALFM_C201390WA	ENT2	Epsin, involved in endocytosis; mutants are defective in hyphal growth and virulence	2.51654	9.51e-06	5.56e-05	ENT2	XP_722494.2 epsin [Candida albicans SC5314]	Cellular Processes
gene-CAALFM_C702690CA	EPT1	Diacylglycerol cholinephosphotransferase and ethanolaminephosphotransferase, catalyzes the final step in Kennedy pathway of phosphatidylcholine and phosphatidylethanolamine biosynthesis	-1.62986	5.22e-15	1.47e-13	EPT1	XP_710744.1 bifunctional diacylglycerol cholinephosphotransferase/ethanolaminephosphotransferase [Candida albicans SC5314]	Metabolism;Metabolism;Metabolism;Metabolism;Metabolism	Global and overview maps;Global and overview maps;Lipid metabolism;Lipid metabolism;Metabolism of other amino acids	ko01100//Metabolic pathways;ko01110//Biosynthesis of secondary metabolites;ko00564//Glycerophospholipid metabolism;ko00565//Ether lipid metabolism;ko00440//Phosphonate and phosphinate metabolism	K00993;K00993;K00993;K00993;K00993	GO:0005575//cellular_component;GO:0005622//intracellular;GO:0005623//cell;GO:0005737//cytoplasm;GO:0005783//endoplasmic reticulum;GO:0005789//endoplasmic reticulum membrane;GO:0012505//endomembrane system;GO:0016020//membrane;GO:0016021//integral component of membrane;GO:0031224//intrinsic component of membrane;GO:0031984//organelle subcompartment;GO:0042175//nuclear outer membrane-endoplasmic re…	GO:0003674//molecular_function;GO:0003824//catalytic activity;GO:0004142//diacylglycerol cholinephosphotransferase activity;GO:0004307//ethanolaminephosphotransferase activity;GO:0008444//CDP-diacylglycerol-glycerol-3-phosphate 3-phosphatidyltransferase activity;GO:0016740//transferase activity;GO:0016772//transferase activity, transferring phosphorus-containing groups;GO:0016780//phosphotransfer…	GO:0006629//lipid metabolic process;GO:0006644//phospholipid metabolic process;GO:0006646//phosphatidylethanolamine biosynthetic process;GO:0006650//glycerophospholipid metabolic process;GO:0006656//phosphatidylcholine biosynthetic process;GO:0006657//CDP-choline pathway;GO:0006793//phosphorus metabolic process;GO:0006796//phosphate-containing compound metabolic process;GO:0006807//nitrogen compo…
gene-CAALFM_C107930CA	ERD1	Putative membrane protein required for the retention of lumenal endoplasmic reticulum proteins; rat catheter biofilm induced	-3.04735	1.71e-17	6.87e-16	erd1	XP_717603.2 Erd1p [Candida albicans SC5314]	-
gene-CAALFM_C108590CA	ERG1	Squalene epoxidase, epoxidation of squalene to 2,3(S)-oxidosqualene; ergosterol biosynthesis; allylamine antifungal drug target; NADH reducing cofactor but S. cerevisiae Erg1 uses NADPH; flow model biofilm induced; Spider biofilm repressed	-1.91286	9.17e-17	3.34e-15	ERG1	XP_711894.1 squalene monooxygenase [Candida albicans SC5314]	Metabolism;Metabolism;Metabolism;Metabolism
gene-CAALFM_C500660CA	ERG11	Lanosterol 14-alpha-demethylase; cytochrome P450 family; role in ergosterol biosynthesis; target of azole antifungals; may contribute to drug resistance; azole or flow model biofilm induced; drug treated biofilm induced; hypoxia regulated	-3.3519	1.82e-42	5.79e-40	ERG11	XP_716761.1 sterol 14-demethylase [Candida albicans SC5314]	Metabolism;Metabolism;Metabolism	Global and overview maps;Global and overview maps;Lipid metabolism	ko01100//Metabolic pathways;ko01110//Biosynthesis of secondary metabolites;ko00100//Steroid biosynthesis	K05917;K05917;K05917	GO:0005575//cellular_component;GO:0005622//intracellular;GO:0005623//cell;GO:0005737//cytoplasm;GO:0005783//endoplasmic reticulum;GO:0005789//endoplasmic reticulum membrane;GO:0005886//plasma membrane;GO:0012505//endomembrane system;GO:0016020//membrane;GO:0016021//integral component of membrane;GO:0031090//organelle membrane;GO:0031224//intrinsic component of membrane;GO:0031984//organelle subco…	GO:0003674//molecular_function;GO:0003824//catalytic activity;GO:0004497//monooxygenase activity;GO:0005488//binding;GO:0005506//iron ion binding;GO:0008144//drug binding;GO:0008398//sterol 14-demethylase activity;GO:0016491//oxidoreductase activity;GO:0016705//oxidoreductase activity, acting on paired donors, with incorporation or reduction of molecular oxygen;GO:0016709//oxidoreductase activity…	GO:0001766//membrane raft polarization;GO:0001878//response to yeast;GO:0006066//alcohol metabolic process;GO:0006629//lipid metabolic process;GO:0006694//steroid biosynthetic process;GO:0006695//cholesterol biosynthetic process;GO:0006696//ergosterol biosynthetic process;GO:0008150//biological_process;GO:0008152//metabolic process;GO:0008202//steroid metabolic process;GO:0008203//cholesterol met…
gene-CAALFM_CR09160CA	ERG13	3-hydroxy-3-methylglutaryl coenzyme A synthase; ergosterol biosynthesis; sumoylation target; Tn mutation affects filamentation; amphotericin B, caspofungin repressed; exponential, stationary growth phase expressed; Spider biofilm repressed	-1.13351	3.17e-10	4.41e-09	ERG13	XP_716446.1 hydroxymethylglutaryl-CoA synthase [Candida albicans SC5314]	Metabolism;Metabolism;Metabolism;Metabolism;Metabolism;Metabolism	Global and overview maps;Global and overview maps;Metabolism of terpenoids and polyketides;Amino acid metabolism;Carbohydrate metabolism;Lipid metabolism	ko01100//Metabolic pathways;ko01110//Biosynthesis of secondary metabolites;ko00900//Terpenoid backbone biosynthesis;ko00280//Valine, leucine and isoleucine degradation;ko00650//Butanoate metabolism;ko00072//Synthesis and degradation of ketone bodies	K01641;K01641;K01641;K01641;K01641;K01641	GO:0005575//cellular_component;GO:0005622//intracellular;GO:0005623//cell;GO:0005634//nucleus;GO:0005737//cytoplasm;GO:0005783//endoplasmic reticulum;GO:0012505//endomembrane system;GO:0043226//organelle;GO:0043227//membrane-bounded organelle;GO:0043229//intracellular organelle;GO:0043231//intracellular membrane-bounded organelle;GO:0044424//intracellular part;GO:0044444//cytoplasmic part;GO:0044…	GO:0003674//molecular_function;GO:0003824//catalytic activity;GO:0004315//3-oxoacyl-[acyl-carrier-protein] synthase activity;GO:0004421//hydroxymethylglutaryl-CoA synthase activity;GO:0016740//transferase activity;GO:0016746//transferase activity, transferring acyl groups;GO:0046912//transferase activity, transferring acyl groups, acyl groups converted into alkyl on transfer	GO:0001700//embryonic development via the syncytial blastoderm;GO:0006066//alcohol metabolic process;GO:0006084//acetyl-CoA metabolic process;GO:0006139//nucleobase-containing compound metabolic process;GO:0006163//purine nucleotide metabolic process;GO:0006629//lipid metabolic process;GO:0006633//fatty acid biosynthetic process;GO:0006637//acyl-CoA metabolic process;GO:0006644//phospholipid meta…
gene-CAALFM_C100800CA	ERG2	C-8 sterol isomerase; enzyme of ergosterol biosynthesis; converts fecosterol to episterol; mutant is hypersensitive to multiple drugs; ketoconazole-induced; flow model and Spider biofilm repressed	-1.06832	8.31e-08	7.48e-07	ERG2	XP_718988.2 C-8 sterol isomerase [Candida albicans SC5314]	Metabolism;Metabolism;Metabolism
gene-CAALFM_C204580WA	ERG20	Putative farnesyl pyrophosphate synthetase involved in isoprenoid and sterol biosynthesis, based on similarity to S. cerevisiae Erg20p; likely to be essential for growth, based on an insertional mutagenesis strategy	-4.98841	1.02e-79	1.23e-76	ERG20	XP_712917.2 bifunctional (2E,6E)-farnesyl diphosphate synthase/dimethylallyltranstransferase [Candida albicans SC5314]	Metabolism;Metabolism;Metabolism
gene-CAALFM_CR02370WA	ERG25	Putative C-4 methyl sterol oxidase; C4-demethylation of ergosterol biosynthesis intermediates, based on similarity to S. cerevisiae Erg25; fluconazole-induced; induced in azole-resistant strain; rat catheter and Spider biofilm induced	-1.93385	7.03e-19	3.2e-17	ERG25	XP_002421808.1 C-4 methylsterol oxidase, putative [Candida dubliniensis CD36]	Metabolism;Metabolism;Metabolism	Global and overview maps;Global and overview maps;Lipid metabolism	ko01100//Metabolic pathways;ko01110//Biosynthesis of secondary metabolites;ko00100//Steroid biosynthesis	K07750;K07750;K07750	GO:0005575//cellular_component;GO:0005622//intracellular;GO:0005623//cell;GO:0005737//cytoplasm;GO:0005783//endoplasmic reticulum;GO:0005789//endoplasmic reticulum membrane;GO:0012505//endomembrane system;GO:0016020//membrane;GO:0016021//integral component of membrane;GO:0031224//intrinsic component of membrane;GO:0031984//organelle subcompartment;GO:0042175//nuclear outer membrane-endoplasmic re…	GO:0000254//C-4 methylsterol oxidase activity;GO:0003674//molecular_function;GO:0003824//catalytic activity;GO:0004497//monooxygenase activity;GO:0005488//binding;GO:0005506//iron ion binding;GO:0016491//oxidoreductase activity;GO:0016705//oxidoreductase activity, acting on paired donors, with incorporation or reduction of molecular oxygen;GO:0016709//oxidoreductase activity, acting on paired don…	GO:0006066//alcohol metabolic process;GO:0006629//lipid metabolic process;GO:0006694//steroid biosynthetic process;GO:0006696//ergosterol biosynthetic process;GO:0008150//biological_process;GO:0008152//metabolic process;GO:0008202//steroid metabolic process;GO:0008204//ergosterol metabolic process;GO:0008610//lipid biosynthetic process;GO:0009058//biosynthetic process;GO:0009987//cellular process…
gene-CAALFM_C401530CA	ERG251	C-4 sterol methyl oxidase; role in ergosterol biosynthesis; Hap43-induced; ketoconazole-induced; amphotericin B, caspofungin repressed; possibly essential gene, disruptants not obtained by UAU1 method; Spider biofilm repressed	-1.89037	1.75e-14	4.64e-13	ERG25	XP_722703.1 Erg251p [Candida albicans SC5314]	Metabolism;Metabolism;Metabolism	Global and overview maps;Global and overview maps;Lipid metabolism	ko01100//Metabolic pathways;ko01110//Biosynthesis of secondary metabolites;ko00100//Steroid biosynthesis	K07750;K07750;K07750	GO:0005575//cellular_component;GO:0005622//intracellular;GO:0005623//cell;GO:0005737//cytoplasm;GO:0005783//endoplasmic reticulum;GO:0005789//endoplasmic reticulum membrane;GO:0005886//plasma membrane;GO:0012505//endomembrane system;GO:0016020//membrane;GO:0016021//integral component of membrane;GO:0031224//intrinsic component of membrane;GO:0031984//organelle subcompartment;GO:0042175//nuclear o…	GO:0000254//C-4 methylsterol oxidase activity;GO:0003674//molecular_function;GO:0003824//catalytic activity;GO:0004497//monooxygenase activity;GO:0005488//binding;GO:0005506//iron ion binding;GO:0016491//oxidoreductase activity;GO:0016705//oxidoreductase activity, acting on paired donors, with incorporation or reduction of molecular oxygen;GO:0016709//oxidoreductase activity, acting on paired don…	GO:0006066//alcohol metabolic process;GO:0006629//lipid metabolic process;GO:0006694//steroid biosynthetic process;GO:0006696//ergosterol biosynthetic process;GO:0008150//biological_process;GO:0008152//metabolic process;GO:0008202//steroid metabolic process;GO:0008204//ergosterol metabolic process;GO:0008610//lipid biosynthetic process;GO:0009058//biosynthetic process;GO:0009987//cellular process…
gene-CAALFM_C201090CA	ERG28	Ortholog(s) have protein-macromolecule adaptor activity, role in demethylation, ergosterol biosynthetic process and endoplasmic reticulum membrane localization	-2.51949	1.97e-19	9.68e-18	ERG28	XP_719465.1 Erg28p [Candida albicans SC5314]	-
gene-CAALFM_C104770CA	ERG3	C-5 sterol desaturase; introduces C-5(6) double bond into episterol; some clinical isolates show increased azole resistance and defects in hyphal growth and virulence; Efg1p-repressed; fluconazole-induced	-4.42216	3.74e-63	3.77e-60	ERG3	XP_713577.1 C-5 sterol desaturase [Candida albicans SC5314]	Metabolism;Metabolism;Metabolism
gene-CAALFM_C300760WA	ERG4	Protein similar to sterol C-24 reductase; shows Mob2p-dependent hyphal regulation; fluconazole-induced; caspofungin repressed; rat catheter biofilm repressed	-1.21079	4.02e-11	6.54e-10	ERG4	XP_717756.2 delta(24(24(1)))-sterol reductase [Candida albicans SC5314]	Metabolism;Metabolism;Metabolism
gene-CAALFM_C302150CA	ERG6	Delta(24)-sterol C-methyltransferase, converts zymosterol to fecosterol, ergosterol biosynthesis; mutation confers nystatin resistance; Hap43, GlcNAc-, fluconazole-induced; upregulated in azole-resistant strain; Spider biofilm repressed	-1.12639	2.8e-09	3.28e-08	ERG6	XP_721708.2 sterol 24-C-methyltransferase [Candida albicans SC5314]	Metabolism;Metabolism;Metabolism
gene-CAALFM_C202460WA	ERG7	2,3-epoxysqualene-lanosterol cyclase (lanosterol synthase), conversion of 2,3-oxidosqualene to lanosterol in sterol biosynthesis; fluconazole-induced; possibly essential, disruptants not obtained by UAU1 method; rat catheter biofilm induced	-1.17479	5.47e-05	0.000265679	ERG7	XP_722612.2 lanosterol synthase [Candida albicans SC5314]	Metabolism;Metabolism;Metabolism
gene-CAALFM_C208610WA	ERG9	Putative farnesyl-diphosphate farnesyl transferase (squalene synthase); sterol biosynthesis pathway; likely essential for growth; regulated by fluconazole, lovastatin; amphotericin B, caspofungin repressed; Spider biofilm repressed	-3.6232	1.87e-37	4.72e-35	ERG9	XP_714460.2 bifunctional farnesyl-diphosphate farnesyltransferase/squalene synthase [Candida albicans SC5314]	Metabolism;Metabolism;Metabolism;Metabolism
gene-CAALFM_C110040WA	ERO1	Ortholog of S. cerevisiae Ero1; role in formation of disulfide bonds in the endoplasmic reticulum; fluconazole-induced; induced by Mnl1 under weak acid stress; Spider biofilm induced	-1.04904	1.91e-07	1.6e-06	ERO1	XP_723555.2 ER oxidoreductin [Candida albicans SC5314]	-
gene-CAALFM_CR03010CA	ERV1	Predicted component of the mitochondrial intermembrane space (IMS), involved in protein import into mitochondrial intermembrane space	2.47536	7.99e-07	5.9e-06	ERV1	XP_019331066.1 flavin-linked sulfhydryl oxidase [Candida albicans SC5314]	-	-	-	-	GO:0005575//cellular_component;GO:0005576//extracellular region;GO:0005615//extracellular space;GO:0005622//intracellular;GO:0005623//cell;GO:0005737//cytoplasm;GO:0005739//mitochondrion;GO:0005740//mitochondrial envelope;GO:0005758//mitochondrial intermembrane space;GO:0005829//cytosol;GO:0031967//organelle envelope;GO:0031970//organelle envelope lumen;GO:0031974//membrane-enclosed lumen;GO:0031…	GO:0000166//nucleotide binding;GO:0003674//molecular_function;GO:0003756//protein disulfide isomerase activity;GO:0003824//catalytic activity;GO:0005102//receptor binding;GO:0005488//binding;GO:0005515//protein binding;GO:0008083//growth factor activity;GO:0015035//protein disulfide oxidoreductase activity;GO:0015036//disulfide oxidoreductase activity;GO:0016491//oxidoreductase activity;GO:001666…	GO:0001889//liver development;GO:0001910//regulation of leukocyte mediated cytotoxicity;GO:0001911//negative regulation of leukocyte mediated cytotoxicity;GO:0002682//regulation of immune system process;GO:0002683//negative regulation of immune system process;GO:0002697//regulation of immune effector process;GO:0002698//negative regulation of immune effector process;GO:0002703//regulation of leuk…
gene-CAALFM_C402120WA	ERV29	Putative SURF4 family member; plasma membrane-localized; flow model biofilm repressed	-1.27	2.82e-10	3.94e-09	ERV29	XP_722651.1 Erv29p [Candida albicans SC5314]	-	-	-	-	GO:0000139//Golgi membrane;GO:0000323//lytic vacuole;GO:0005575//cellular_component;GO:0005622//intracellular;GO:0005623//cell;GO:0005737//cytoplasm;GO:0005764//lysosome;GO:0005765//lysosomal membrane;GO:0005766//primary lysosome;GO:0005773//vacuole;GO:0005774//vacuolar membrane;GO:0005783//endoplasmic reticulum;GO:0005789//endoplasmic reticulum membrane;GO:0005793//endoplasmic reticulum-Golgi in…	GO:0003674//molecular_function;GO:0005488//binding;GO:0005515//protein binding;GO:0030674//protein binding, bridging;GO:0060090//binding, bridging;GO:0097020//COPII adaptor activity	GO:0001775//cell activation;GO:0002119//nematode larval development;GO:0002164//larval development;GO:0002252//immune effector process;GO:0002263//cell activation involved in immune response;GO:0002274//myeloid leukocyte activation;GO:0002275//myeloid cell activation involved in immune response;GO:0002283//neutrophil activation involved in immune response;GO:0002366//leukocyte activation involved…
gene-CAALFM_C300490WA	ESA1	Subunit of the NuA4 histone acetyltransferase complex; member of MYST family; Spider biofilm induced	2.28376	4.22e-05	0.000212033	ESA1	KGU30890.1 histone acetyltransferase ESA1 [Candida albicans P75063]	-
gene-CAALFM_C201400CA	ESC4	Protein similar to S. cerevisiae Esc4; a protein that represses transposition; transposon mutation affects filamentation; rat catheter biofilm repressed	1.94571	0.0052791	0.0148355	brc1	XP_722495.1 Esc4p [Candida albicans SC5314]	-
gene-CAALFM_C505470WA	EST1	Telomerase subunit; allosteric activator of catalytic activity, but not required for catalytic activity; has TPR domain	2.19809	1.07e-07	9.37e-07	--	XP_721953.2 Est1p [Candida albicans SC5314]	-	-	-	-	GO:0000228//nuclear chromosome;GO:0000781//chromosome, telomeric region;GO:0000784//nuclear chromosome, telomeric region;GO:0000932//cytoplasmic mRNA processing body;GO:0005575//cellular_component;GO:0005622//intracellular;GO:0005623//cell;GO:0005634//nucleus;GO:0005694//chromosome;GO:0005697//telomerase holoenzyme complex;GO:0005737//cytoplasm;GO:0016021//integral component of membrane;GO:003197…	GO:0003674//molecular_function;GO:0003676//nucleic acid binding;GO:0003677//DNA binding;GO:0003697//single-stranded DNA binding;GO:0003723//RNA binding;GO:0003824//catalytic activity;GO:0004518//nuclease activity;GO:0004540//ribonuclease activity;GO:0005488//binding;GO:0005524//ATP binding;GO:0008233//peptidase activity;GO:0016787//hydrolase activity;GO:0016788//hydrolase activity, acting on este…	GO:0000018//regulation of DNA recombination;GO:0000019//regulation of mitotic recombination;GO:0000184//nuclear-transcribed mRNA catabolic process, nonsense-mediated decay;GO:0000723//telomere maintenance;GO:0000956//nuclear-transcribed mRNA catabolic process;GO:0006139//nucleobase-containing compound metabolic process;GO:0006259//DNA metabolic process;GO:0006278//RNA-dependent DNA replication;GO…
gene-CAALFM_C102630CA	EXG2	GPI-anchored cell wall protein, similar to S. cerevisiae exo-1,3-beta-glucosidase Exg2p; predicted Kex2p substrate; induced during cell wall regeneration; possibly an essential gene, disruptants not obtained by UAU1 method; Hap43p-repressed	4.00509	1.13e-08	1.19e-07	EXG2	XP_721451.2 glucan exo-1,3-beta-glucosidase [Candida albicans SC5314]	Metabolism;Metabolism
gene-CAALFM_C500630CA	EXO1	Putative exodeoxyribonuclease; cell-cycle regulated periodic mRNA expression	2.69981	3.58e-08	3.47e-07	EXO1	XP_716765.2 Rad2 family nuclease [Candida albicans SC5314]	Genetic Information Processing	Replication and repair	ko03430//Mismatch repair	K10746	GO:0005575//cellular_component;GO:0005622//intracellular;GO:0005623//cell;GO:0005694//chromosome;GO:0035861//site of double-strand break;GO:0043226//organelle;GO:0043228//non-membrane-bounded organelle;GO:0043229//intracellular organelle;GO:0043232//intracellular non-membrane-bounded organelle;GO:0044422//organelle part;GO:0044424//intracellular part;GO:0044427//chromosomal part;GO:0044446//intra…	GO:0003674//molecular_function;GO:0003676//nucleic acid binding;GO:0003677//DNA binding;GO:0003690//double-stranded DNA binding;GO:0003700//transcription factor activity, sequence-specific DNA binding;GO:0003824//catalytic activity;GO:0004518//nuclease activity;GO:0004527//exonuclease activity;GO:0004529//exodeoxyribonuclease activity;GO:0004536//deoxyribonuclease activity;GO:0005488//binding;GO:…	GO:0000003//reproduction;GO:0000278//mitotic cell cycle;GO:0000706//meiotic DNA double-strand break processing;GO:0000710//meiotic mismatch repair;GO:0000723//telomere maintenance;GO:0000729//DNA double-strand break processing;GO:0006139//nucleobase-containing compound metabolic process;GO:0006259//DNA metabolic process;GO:0006260//DNA replication;GO:0006261//DNA-dependent DNA replication;GO:0006…
gene-CAALFM_C601110WA	FAD2	Delta-12 fatty acid desaturase, involved in production of linoleic acid, which is a major component of membranes	-3.23232	5.26e-48	2.89e-45	FAH12	XP_714324.1 Fad2p [Candida albicans SC5314]	Metabolism;Metabolism;Metabolism	Global and overview maps;Global and overview maps;Lipid metabolism	ko01100//Metabolic pathways;ko01212//Fatty acid metabolism;ko01040//Biosynthesis of unsaturated fatty acids	K10256;K10256;K10256	-	GO:0016717//oxidoreductase activity, acting on paired donors, with oxidation of a pair of donors resulting in the reduction of molecular oxygen to two molecules of water	GO:0006629//lipid metabolic process;GO:0055114//oxidation-reduction process
gene-CAALFM_C105640CA	FAL1	eIF4A subfamily of DEAD-box ATP-dependent RNA helicases; predicted nucleolar protein required for maturation of 18S rRNA; Spider biofilm induced	2.16295	0.000776557	0.00284017	FAL1	XP_718509.1 ATP-dependent RNA helicase [Candida albicans SC5314]	Genetic Information Processing;Genetic Information Processing;Genetic Information Processing
gene-CAALFM_C700180WA	FAR1	Protein involved in regulation of pheromone-mediated mating; repressed by A1p and Alpha2p in white-phase cells; null mutant shows no pheromone response in opaque cells; overexpression causes enhanced pheromone response and cell cycle arrest	3.11627	6.97e-09	7.58e-08	--	XP_720396.1 cyclin-dependent protein serine/threonine kinase inhibiting protein [Candida albicans SC5314]	Cellular Processes;Environmental Information Processing	Cell growth and death;Signal transduction	ko04111//Cell cycle - yeast;ko04011//MAPK signaling pathway - yeast	K06652;K06652	-	GO:0046872//metal ion binding	-
gene-CAALFM_C600740WA	FAT1	Predicted enzyme of sphingolipid biosynthesis; upregulated in biofilm	1.44565	0.0201482	0.0460769	FAT1	XP_711325.1 long-chain fatty acid transporter [Candida albicans SC5314]	-	-	-	-	GO:0000322//storage vacuole;GO:0000323//lytic vacuole;GO:0000324//fungal-type vacuole;GO:0000329//fungal-type vacuole membrane;GO:0005575//cellular_component;GO:0005622//intracellular;GO:0005623//cell;GO:0005737//cytoplasm;GO:0005773//vacuole;GO:0005774//vacuolar membrane;GO:0005777//peroxisome;GO:0005783//endoplasmic reticulum;GO:0005811//lipid particle;GO:0005886//plasma membrane;GO:0009898//cy…	GO:0003674//molecular_function;GO:0003824//catalytic activity;GO:0003987//acetate-CoA ligase activity;GO:0005215//transporter activity;GO:0005319//lipid transporter activity;GO:0005324//long-chain fatty acid transporter activity;GO:0008668//(2,3-dihydroxybenzoyl)adenylate synthase activity;GO:0008756//o-succinylbenzoate-CoA ligase activity;GO:0015645//fatty acid ligase activity;GO:0016405//CoA-li…	GO:0000038//very long-chain fatty acid metabolic process;GO:0006082//organic acid metabolic process;GO:0006629//lipid metabolic process;GO:0006631//fatty acid metabolic process;GO:0006810//transport;GO:0006811//ion transport;GO:0006820//anion transport;GO:0006869//lipid transport;GO:0008150//biological_process;GO:0008152//metabolic process;GO:0009234//menaquinone biosynthetic process;GO:0009987//…
gene-CAALFM_C401750CA	FBA1	Fructose-bisphosphate aldolase; glycolytic enzyme; antigenic in murine/human infection; regulated by yeast-hypha switch; induced by Efg1, Gcn4, Hog1, fluconazole; phagocytosis-repressed; flow model biofilm induced; Spider biofilm repressed	-1.62089	4.52e-11	7.27e-10	FBA1	XP_722690.1 fructose-bisphosphate aldolase [Candida albicans SC5314]	Metabolism;Metabolism;Metabolism;Metabolism;Metabolism;Metabolism;Metabolism;Metabolism	Global and overview maps;Global and overview maps;Global and overview maps;Global and overview maps;Carbohydrate metabolism;Carbohydrate metabolism;Carbohydrate metabolism;Energy metabolism	ko01100//Metabolic pathways;ko01110//Biosynthesis of secondary metabolites;ko01230//Biosynthesis of amino acids;ko01200//Carbon metabolism;ko00010//Glycolysis / Gluconeogenesis;ko00030//Pentose phosphate pathway;ko00051//Fructose and mannose metabolism;ko00680//Methane metabolism	K01624;K01624;K01624;K01624;K01624;K01624;K01624;K01624	GO:0005575//cellular_component;GO:0005618//cell wall;GO:0005622//intracellular;GO:0005623//cell;GO:0005737//cytoplasm;GO:0005739//mitochondrion;GO:0005829//cytosol;GO:0005886//plasma membrane;GO:0009277//fungal-type cell wall;GO:0009986//cell surface;GO:0016020//membrane;GO:0030312//external encapsulating structure;GO:0030446//hyphal cell wall;GO:0043226//organelle;GO:0043227//membrane-bounded or…	GO:0003674//molecular_function;GO:0003824//catalytic activity;GO:0004332//fructose-bisphosphate aldolase activity;GO:0005488//binding;GO:0008270//zinc ion binding;GO:0016829//lyase activity;GO:0016830//carbon-carbon lyase activity;GO:0016832//aldehyde-lyase activity;GO:0043167//ion binding;GO:0043169//cation binding;GO:0046872//metal ion binding;GO:0046914//transition metal ion binding	GO:0005975//carbohydrate metabolic process;GO:0005996//monosaccharide metabolic process;GO:0006006//glucose metabolic process;GO:0006007//glucose catabolic process;GO:0006082//organic acid metabolic process;GO:0006090//pyruvate metabolic process;GO:0006091//generation of precursor metabolites and energy;GO:0006094//gluconeogenesis;GO:0006096//glycolytic process;GO:0006139//nucleobase-containing c…
gene-CAALFM_C307830WA	FBP1	Fructose-1,6-bisphosphatase; key gluconeogenesis enzyme; regulated by Efg1, Ssn6; induced by phagocytosis; effects switch from glycolysis to gluconeogenesis in macrophage; rat flow model biofilm induced; overlaps orf19.6179	2.16848	1.23e-05	6.99e-05	FBP1	XP_710934.1 fructose 1,6-bisphosphate 1-phosphatase [Candida albicans SC5314]	Metabolism;Metabolism;Metabolism;Metabolism;Metabolism;Metabolism;Metabolism	Global and overview maps;Global and overview maps;Global and overview maps;Carbohydrate metabolism;Carbohydrate metabolism;Carbohydrate metabolism;Energy metabolism	ko01100//Metabolic pathways;ko01110//Biosynthesis of secondary metabolites;ko01200//Carbon metabolism;ko00010//Glycolysis / Gluconeogenesis;ko00030//Pentose phosphate pathway;ko00051//Fructose and mannose metabolism;ko00680//Methane metabolism	K03841;K03841;K03841;K03841;K03841;K03841;K03841	GO:0005575//cellular_component;GO:0005622//intracellular;GO:0005623//cell;GO:0005634//nucleus;GO:0005737//cytoplasm;GO:0005829//cytosol;GO:0042597//periplasmic space;GO:0043226//organelle;GO:0043227//membrane-bounded organelle;GO:0043229//intracellular organelle;GO:0043231//intracellular membrane-bounded organelle;GO:0044424//intracellular part;GO:0044444//cytoplasmic part;GO:0044464//cell part	GO:0000166//nucleotide binding;GO:0000988//transcription factor activity, protein binding;GO:0000989//transcription factor activity, transcription factor binding;GO:0001076//transcription factor activity, RNA polymerase II transcription factor binding;GO:0001191//transcriptional repressor activity, RNA polymerase II transcription factor binding;GO:0003674//molecular_function;GO:0003824//catalytic…	GO:0000122//negative regulation of transcription from RNA polymerase II promoter;GO:0000272//polysaccharide catabolic process;GO:0001101//response to acid chemical;GO:0001558//regulation of cell growth;GO:0005975//carbohydrate metabolic process;GO:0005976//polysaccharide metabolic process;GO:0005982//starch metabolic process;GO:0005983//starch catabolic process;GO:0005984//disaccharide metabolic …
gene-CAALFM_C600620WA	FCA1	Cytosine deaminase; enzyme of pyrimidine salvage; functional homolog of S. cerevisiae Fcy1p; mutation is associated with resistance to flucytosine (5-FC) in a clinical isolate; hyphal downregulated; gene has intron	-1.01518	4.65e-06	2.9e-05	FCA1	XP_019330987.1 cytosine deaminase [Candida albicans SC5314]	Metabolism;Metabolism;Metabolism	Global and overview maps;Nucleotide metabolism;Amino acid metabolism	ko01100//Metabolic pathways;ko00240//Pyrimidine metabolism;ko00330//Arginine and proline metabolism	K03365;K03365;K03365	GO:0005575//cellular_component;GO:0005622//intracellular;GO:0005623//cell;GO:0005634//nucleus;GO:0005737//cytoplasm;GO:0043226//organelle;GO:0043227//membrane-bounded organelle;GO:0043229//intracellular organelle;GO:0043231//intracellular membrane-bounded organelle;GO:0044424//intracellular part;GO:0044464//cell part	GO:0003674//molecular_function;GO:0003824//catalytic activity;GO:0004126//cytidine deaminase activity;GO:0004131//cytosine deaminase activity;GO:0005488//binding;GO:0008251//tRNA-specific adenosine deaminase activity;GO:0008270//zinc ion binding;GO:0008703//5-amino-6-(5-phosphoribosylamino)uracil reductase activity;GO:0008835//diaminohydroxyphosphoribosylaminopyrimidine deaminase activity;GO:0016…	GO:0002100//tRNA wobble adenosine to inosine editing;GO:0006139//nucleobase-containing compound metabolic process;GO:0006206//pyrimidine nucleobase metabolic process;GO:0006213//pyrimidine nucleoside metabolic process;GO:0006220//pyrimidine nucleotide metabolic process;GO:0006221//pyrimidine nucleotide biosynthetic process;GO:0006222//UMP biosynthetic process;GO:0006725//cellular aromatic compoun…
gene-CAALFM_C303360WA	FCY2	Purine-cytosine permease of pyrimidine salvage; mutation associated with resistance to flucytosine in clinical isolates; transposon mutation affects filamentation; farnesol-upregulated in biofilm	-1.17132	5.67e-06	3.46e-05	FCY2	XP_720028.2 Fcy2p [Candida albicans SC5314]	-
gene-CAALFM_C209950WA	FCY21	High affinity, high capacity, hypoxanthine-adenine-guanine-cytosine/H+ symporter; similar to S. cerevisiae Fcy2; mutation confers resistance to 5-fluorocytosine (5-FC); flow model biofilm induced	-2.82056	2.35e-30	2.84e-28	FCY2	XP_714531.2 purine-cytosine permease [Candida albicans SC5314]	-
gene-CAALFM_CR09360WA	FCY24	Putative transporter; more similar to S. cerevisiae Tpn1, which is a vitamin B6 transporter, than to purine-cytosine permeases; transcription is regulated by Nrg1; Spider biofilm induced	-3.18794	3.05e-41	9.23e-39	TPN1	XP_716465.1 Fcy24p [Candida albicans SC5314]	-	-	-	-	GO:0016020//membrane	GO:0022857//transmembrane transporter activity	GO:0055085//transmembrane transport
gene-CAALFM_C112790CA	FEN1	Putative fatty acid elongase; predicted role in sphingolipid biosynthesis; possibly an essential gene, disruptants not obtained by UAU1 method; Spider and flow model biofilm induced	-1.00355	7.46e-08	6.77e-07	ELO2	XP_711561.1 fatty acid elongase [Candida albicans SC5314]	Metabolism;Metabolism;Metabolism;Metabolism;Metabolism
gene-CAALFM_C203230CA	FEN12	Putative protein with a predicted role in the elongation of fatty acids; amphotericin B, caspofungin repressed	-1.88438	1.21e-16	4.31e-15	ELO2	XP_721027.1 fatty acid elongase [Candida albicans SC5314]	Metabolism;Metabolism;Metabolism;Metabolism;Metabolism
gene-CAALFM_C600480CA	FET31	Putative multicopper oxidase; ketoconazole/caspofungin/amphotericin B repressed; Sef1/Sfu1/Hap43 regulated; reports differ if functional homolog of ScFet3; rat catheter and Spider biofilm induced	2.35071	1.46e-05	8.13e-05	FET3	XP_711263.2 Fet31p [Candida albicans SC5314]	-	-	-	-	-	GO:0005375//copper ion transmembrane transporter activity;GO:0005507//copper ion binding;GO:0016491//oxidoreductase activity	GO:0006825//copper ion transport;GO:0055114//oxidation-reduction process
gene-CAALFM_C600440CA	FET34	Multicopper ferroxidase; induced by low iron, ciclopirox olamine, ketoconazole, hypoxia; alkaline induced by Rim101; repressed in fluconazole-resistant isolate; Sfu1, Hog1 repressed; complements S. cerevisiae fet3; Spider biofilm induced	-1.52786	1.9e-10	2.71e-09	FET3	KGQ85926.1 iron transport multicopper oxidase FET3 [Candida albicans P37005]	-	-	-	-	-	GO:0005375//copper ion transmembrane transporter activity;GO:0005507//copper ion binding;GO:0016491//oxidoreductase activity;GO:0050304//nitrous-oxide reductase activity	GO:0006825//copper ion transport;GO:0019333//denitrification pathway;GO:0055114//oxidation-reduction process
gene-CAALFM_C600470CA	FET99	Multicopper oxidase family protein; similar to S. cerevisiae Fet3; does not complement S. cerevisiae fet3 mutant growth under low-iron; iron-repressed; regulated by Tup1, Rim101; flow model biofilm induced; Spider biofilm repressed	6.51508	5.12e-20	2.86e-18	FET3	XP_711264.1 Fet99p [Candida albicans SC5314]	-	-	-	-	-	GO:0005375//copper ion transmembrane transporter activity;GO:0005507//copper ion binding;GO:0016491//oxidoreductase activity	GO:0006825//copper ion transport;GO:0055114//oxidation-reduction process
gene-CAALFM_C200720CA	FGR15	Putative transcription factor with zinc finger DNA-binding motif; lacks an ortholog in S. cerevisiae; transposon mutation affects filamentous growth; caspofungin induced; mutation causes marginal increase in caspofungin sensitivity	2.29082	0.00941574	0.0241776	FGR15	XP_719503.2 Fgr15p [Candida albicans SC5314]	-
gene-CAALFM_C114570CA	FGR24	Protein encoded in retrotransposon Zorro2 with similarity to retroviral endonuclease-reverse transcriptase proteins; lacks an ortholog in S. cerevisiae; transposon mutation affects filamentous growth	-2.55005	3.29e-15	9.39e-14	--	KHC80815.1 hypothetical protein I503_05009 [Candida albicans SC5314]	-
gene-CAALFM_C503680WA	FGR27	Zn(II)2Cys6 transcription factor; transposon mutation affects filamentous growth; required for yeast cell adherence to silicone substrate; Spider biofilm induced	1.52886	0.0093914	0.0241459	FGR27	XP_711432.1 Fgr27p [Candida albicans SC5314]	-	-	-	-	GO:0005575//cellular_component;GO:0005622//intracellular;GO:0005623//cell;GO:0005634//nucleus;GO:0043226//organelle;GO:0043227//membrane-bounded organelle;GO:0043229//intracellular organelle;GO:0043231//intracellular membrane-bounded organelle;GO:0044424//intracellular part;GO:0044464//cell part	GO:0000981//RNA polymerase II transcription factor activity, sequence-specific DNA binding;GO:0003674//molecular_function;GO:0003676//nucleic acid binding;GO:0003677//DNA binding;GO:0003700//transcription factor activity, sequence-specific DNA binding;GO:0005488//binding;GO:0008270//zinc ion binding;GO:0043167//ion binding;GO:0043169//cation binding;GO:0046872//metal ion binding;GO:0046914//trans…	GO:0006139//nucleobase-containing compound metabolic process;GO:0006351//transcription, DNA-templated;GO:0006355//regulation of transcription, DNA-templated;GO:0006357//regulation of transcription from RNA polymerase II promoter;GO:0006725//cellular aromatic compound metabolic process;GO:0006807//nitrogen compound metabolic process;GO:0006950//response to stress;GO:0007154//cell communication;GO:…
gene-CAALFM_C210430CA	FGR29	Protein lacking an ortholog in S. cerevisiae; transposon mutation affects filamentous growth; rat catheter biofilm repressed	2.06676	0.00642428	0.0174687	--	KGU13931.1 hypothetical protein MEM_02435 [Candida albicans L26]	-
gene-CAALFM_CR08030CA	FGR32	Protein similar to S. cerevisiae Swa2p; induced upon adherence to polystyrene; transposon mutation affects filamentous growth; Hap43p-repressed gene	1.37312	0.017629	0.0412528	SWA2	KGR00929.1 hypothetical protein MG5_06122 [Candida albicans P57072]	-	-	-	-	GO:0005575//cellular_component;GO:0005622//intracellular;GO:0005623//cell;GO:0005737//cytoplasm;GO:0005783//endoplasmic reticulum;GO:0005789//endoplasmic reticulum membrane;GO:0005829//cytosol;GO:0012505//endomembrane system;GO:0014069//postsynaptic density;GO:0016020//membrane;GO:0031982//vesicle;GO:0031984//organelle subcompartment;GO:0032279//asymmetric synapse;GO:0032991//macromolecular compl…	GO:0003674//molecular_function;GO:0003824//catalytic activity;GO:0004721//phosphoprotein phosphatase activity;GO:0004725//protein tyrosine phosphatase activity;GO:0004862//cAMP-dependent protein kinase inhibitor activity;GO:0005488//binding;GO:0005515//protein binding;GO:0016787//hydrolase activity;GO:0016788//hydrolase activity, acting on ester bonds;GO:0016791//phosphatase activity;GO:0017124//…	GO:0006464//cellular protein modification process;GO:0006469//negative regulation of protein kinase activity;GO:0006470//protein dephosphorylation;GO:0006793//phosphorus metabolic process;GO:0006796//phosphate-containing compound metabolic process;GO:0006807//nitrogen compound metabolic process;GO:0006810//transport;GO:0006897//endocytosis;GO:0006898//receptor-mediated endocytosis;GO:0006996//org…
gene-CAALFM_C304990WA	FGR44	Protein lacking an ortholog in S. cerevisiae; transposon mutation affects filamentous growth	1.70867	0.00402246	0.0116957	--	XP_723178.1 Fgr44p [Candida albicans SC5314]	-
gene-CAALFM_C601570CA	FGR47	Protein lacking an ortholog in S. cerevisiae; transposon mutation affects filamentous growth	2.28233	0.00280521	0.00862987	--	XP_716736.2 Fgr47p [Candida albicans SC5314]	-	-	-	-	-	-	-
gene-CAALFM_C702750WA	FGR6-1	Protein lacking an ortholog in S. cerevisiae; member of a family encoded by FGR6-related genes in the RB2 repeat sequence; transposon mutation affects filamentous growth	2.17147	0.00988078	0.0252004	-	-	-	-	-	-	-	-	-
gene-CAALFM_C206830CA	FHL1	Fork-head transcription factor; forms a heterodimer with Ifh1 that is tethered to promoters by Tbf1; positively regulates rRNA and ribosomal protein gene transcription	1.72842	0.00186967	0.00605712	FHL1	XP_714827.2 Fhl1p [Candida albicans SC5314]	-
gene-CAALFM_C502480WA	FIP1	Puttaive pre-mRNA polyadenylation factor; heterozygous null mutant exhibits hypersensitivity to parnafungin and cordycepin in the C. albicans fitness test	2.63794	1.87e-12	3.74e-11	FIP1	XP_720566.1 cleavage polyadenylation factor subunit [Candida albicans SC5314]	Genetic Information Processing	Translation	ko03015//mRNA surveillance pathway	K14405	GO:0000124//SAGA complex;GO:0005575//cellular_component;GO:0005622//intracellular;GO:0005623//cell;GO:0005634//nucleus;GO:0005654//nucleoplasm;GO:0005847//mRNA cleavage and polyadenylation specificity factor complex;GO:0005849//mRNA cleavage factor complex;GO:0031974//membrane-enclosed lumen;GO:0031981//nuclear lumen;GO:0032991//macromolecular complex;GO:0043226//organelle;GO:0043227//membrane-bo…	GO:0003674//molecular_function;GO:0003676//nucleic acid binding;GO:0003712//transcription cofactor activity;GO:0003723//RNA binding;GO:0005488//binding;GO:0005515//protein binding;GO:0008092//cytoskeletal protein binding;GO:0017022//myosin binding;GO:0030674//protein binding, bridging;GO:0060090//binding, bridging;GO:0097159//organic cyclic compound binding;GO:1901363//heterocyclic compound bindi…	GO:0006139//nucleobase-containing compound metabolic process;GO:0006378//mRNA polyadenylation;GO:0006379//mRNA cleavage;GO:0006396//RNA processing;GO:0006397//mRNA processing;GO:0006398//mRNA 3'-end processing by stem-loop binding and cleavage;GO:0006725//cellular aromatic compound metabolic process;GO:0006807//nitrogen compound metabolic process;GO:0008150//biological_process;GO:0008152//metabol…
gene-CAALFM_C300670CA	FKH2	Forkhead transcription factor; morphogenesis regulator; required for wild-type hyphal transcription, cell separation, and for virulence in cell culture; mutant lacks true hyphae, is constitutively pseudohyphal; upregulated in RHE model	1.7665	0.00516115	0.0145446	FKH2	XP_019330824.1 forkhead family transcription factor [Candida albicans SC5314]	-
gene-CAALFM_C604350CA	FLO8	Transcription factor; required for hyphal formation and CO2 induced white-opaque switching; regulates hyphal gene expression; required for virulence in mouse systemic infection; binds Efg1p; binds Mss11p via LisH motif; has LUFS domain	1.47475	0.00747506	0.0199137	FLO8	XP_712106.2 Flo8p [Candida albicans SC5314]	-	-	-	-	GO:0005575//cellular_component;GO:0005622//intracellular;GO:0005623//cell;GO:0005634//nucleus;GO:0043226//organelle;GO:0043227//membrane-bounded organelle;GO:0043229//intracellular organelle;GO:0043231//intracellular membrane-bounded organelle;GO:0044424//intracellular part;GO:0044464//cell part	GO:0003674//molecular_function;GO:0003676//nucleic acid binding;GO:0003677//DNA binding;GO:0005488//binding;GO:0005515//protein binding;GO:0097159//organic cyclic compound binding;GO:1901363//heterocyclic compound binding	GO:0002831//regulation of response to biotic stimulus;GO:0002833//positive regulation of response to biotic stimulus;GO:0006139//nucleobase-containing compound metabolic process;GO:0006351//transcription, DNA-templated;GO:0006355//regulation of transcription, DNA-templated;GO:0006357//regulation of transcription from RNA polymerase II promoter;GO:0006725//cellular aromatic compound metabolic proc…
gene-CAALFM_C300580WA	FLO9	Putative adhesin-like cell wall mannoprotein; repressed during the mating process; mutation confers hypersensitivity to toxic ergosterol analog; decreased transcription is observed upon fluphenazine treatment	1.51729	0.0189357	0.0437011	IFF11	XP_717775.2 LOW QUALITY PROTEIN: FLO9p [Candida albicans SC5314]	-
gene-CAALFM_C110730WA	FMP40	Putative protein of unknown function, transcription is positively regulated by Tbf1p	1.9123	0.000737856	0.00271011	FMP40	XP_713951.2 hypothetical protein CAALFM_C110730WA [Candida albicans SC5314]	-
gene-CAALFM_C300810CA	FOX2	3-hydroxyacyl-CoA epimerase; fatty acid beta-oxidation; induced by phagocytosis; regulated by Mig1, by white-opaque switch, by DNA methylation; transcriptional activation by oleate requires Ctf1; rat catheter and Spider biofilm induced	-1.77259	3.19e-09	3.68e-08	FOX2	KGU27571.1 peroxisomal hydratase-dehydrogenase-epimerase [Candida albicans P34048]	Metabolism;Metabolism;Metabolism;Metabolism
gene-CAALFM_C205070WA	FRE9	Ferric reductase; alkaline induced; ciclopirox olamine; Hap43-induced	-2.8807	0.00435669	0.012511	CFL1	XP_714897.1 Fre9p [Candida albicans SC5314]	-
gene-CAALFM_C400110CA	FRP1	Ferric reductase; alkaline-induced by Rim101; iron-chelation-induced by CCAAT-binding factor; fluconazole-repressed; ciclopirox-, hypoxia-, Hap43-induced; colony morphology-related regulation by Ssn6; Spider and flow model biofilm induced	-2.15562	5.58e-14	1.38e-12	frp1	XP_713315.2 Frp1p [Candida albicans SC5314]	-	-	-	-	-	GO:0016491//oxidoreductase activity	GO:0055114//oxidation-reduction process
gene-CAALFM_CR01760CA	FRS1	Phenylalanyl-tRNA synthetase; possible role in early cell wall biosynthesis; downregulated by phagocytosis by macrophages; possibly essential gene, disruptants not obtained by UAU1 method; protein present in exponential and stationary phase	1.35972	0.00331951	0.00996348	FRS1	XP_718239.2 phenylalanine--tRNA ligase subunit beta [Candida albicans SC5314]	Genetic Information Processing	Translation	ko00970//Aminoacyl-tRNA biosynthesis	K01890	GO:0005575//cellular_component;GO:0005622//intracellular;GO:0005623//cell;GO:0005737//cytoplasm;GO:0005829//cytosol;GO:0009328//phenylalanine-tRNA ligase complex;GO:0032991//macromolecular complex;GO:0044424//intracellular part;GO:0044444//cytoplasmic part;GO:0044464//cell part;GO:1902494//catalytic complex	GO:0000166//nucleotide binding;GO:0000287//magnesium ion binding;GO:0002161//aminoacyl-tRNA editing activity;GO:0003674//molecular_function;GO:0003676//nucleic acid binding;GO:0003723//RNA binding;GO:0003824//catalytic activity;GO:0004812//aminoacyl-tRNA ligase activity;GO:0004826//phenylalanine-tRNA ligase activity;GO:0005488//binding;GO:0005524//ATP binding;GO:0008144//drug binding;GO:0016787//…	GO:0002181//cytoplasmic translation;GO:0006082//organic acid metabolic process;GO:0006139//nucleobase-containing compound metabolic process;GO:0006399//tRNA metabolic process;GO:0006412//translation;GO:0006418//tRNA aminoacylation for protein translation;GO:0006432//phenylalanyl-tRNA aminoacylation;GO:0006450//regulation of translational fidelity;GO:0006518//peptide metabolic process;GO:0006520//…
gene-CAALFM_C102710WA	FRS2	Putative tRNA-Phe synthetase; downregulated upon phagocytosis by murine macrophage; protein present in exponential and stationary growth phase yeast cultures; Spider biofilm repressed	1.44596	0.00117347	0.00407008	FRS2	XP_721459.2 phenylalanine--tRNA ligase subunit alpha [Candida albicans SC5314]	Genetic Information Processing
gene-CAALFM_C114130WA	FTR1	High-affinity iron permease; required for mouse virulence, low-iron growth; iron, amphotericin B, caspofungin, ciclopirox, Hog1p, Sef1p, Sfu1p, and Hap43p regulated; complements S. cerevisiae ftr1 iron transport; Hap43p-repressed	-1.29183	2.11e-09	2.58e-08	FTR1	XP_715020.1 high-affinity iron permease [Candida albicans SC5314]	-
gene-CAALFM_C114220CA	FTR2	High-affinity iron permease; probably interacts with ferrous oxidase; regulated by iron level, ciclopirox olamine, amphotericin B, caspofungin; complements S. cerevisiae ftr1 iron transport defect; Hap43-repressed; Spider biofilm induced	1.80916	1.46e-05	8.14e-05	FTR1	XP_715031.1 Ftr2p [Candida albicans SC5314]	-
gene-CAALFM_C307640CA	FUM12	Putative fumarate hydratase; enzyme of citric acid cycle; fluconazole, Efg1 repressed; induced in high iron; protein present in exponential and stationary growth phase	1.74009	1.49e-05	8.29e-05	FUM1	XP_719823.2 Fum12p [Candida albicans SC5314]	Metabolism;Metabolism;Metabolism;Metabolism;Metabolism	Global and overview maps;Global and overview maps;Global and overview maps;Carbohydrate metabolism;Carbohydrate metabolism	ko01100//Metabolic pathways;ko01110//Biosynthesis of secondary metabolites;ko01200//Carbon metabolism;ko00620//Pyruvate metabolism;ko00020//Citrate cycle (TCA cycle)	K01679;K01679;K01679;K01679;K01679	GO:0005575//cellular_component;GO:0005622//intracellular;GO:0005623//cell;GO:0005737//cytoplasm;GO:0005739//mitochondrion;GO:0005759//mitochondrial matrix;GO:0005829//cytosol;GO:0031974//membrane-enclosed lumen;GO:0032991//macromolecular complex;GO:0043226//organelle;GO:0043227//membrane-bounded organelle;GO:0043229//intracellular organelle;GO:0043231//intracellular membrane-bounded organelle;GO:…	GO:0003674//molecular_function;GO:0003824//catalytic activity;GO:0004018//N6-(1,2-dicarboxyethyl)AMP AMP-lyase (fumarate-forming) activity;GO:0004056//argininosuccinate lyase activity;GO:0004333//fumarate hydratase activity;GO:0008797//aspartate ammonia-lyase activity;GO:0016829//lyase activity;GO:0016835//carbon-oxygen lyase activity;GO:0016836//hydro-lyase activity;GO:0047472//3-carboxy-cis,cis…	GO:0006082//organic acid metabolic process;GO:0006091//generation of precursor metabolites and energy;GO:0006099//tricarboxylic acid cycle;GO:0006101//citrate metabolic process;GO:0006106//fumarate metabolic process;GO:0006108//malate metabolic process;GO:0006520//cellular amino acid metabolic process;GO:0008150//biological_process;GO:0008152//metabolic process;GO:0009060//aerobic respiration;GO:…
gene-CAALFM_CR07600WA	FUN30	Ortholog(s) have ATP-dependent activity, acting on DNA, DNA binding, chromatin binding activity	2.05422	4.91e-05	0.000242075	FUN30	XP_713515.2 DNA-dependent ATPase [Candida albicans SC5314]	-	-	-	-	GO:0000228//nuclear chromosome;GO:0000775//chromosome, centromeric region;GO:0000781//chromosome, telomeric region;GO:0000785//chromatin;GO:0000792//heterochromatin;GO:0005575//cellular_component;GO:0005622//intracellular;GO:0005623//cell;GO:0005634//nucleus;GO:0005654//nucleoplasm;GO:0005657//replication fork;GO:0005694//chromosome;GO:0005737//cytoplasm;GO:0005739//mitochondrion;GO:0016363//nucl…	GO:0000166//nucleotide binding;GO:0003674//molecular_function;GO:0003676//nucleic acid binding;GO:0003677//DNA binding;GO:0003682//chromatin binding;GO:0003824//catalytic activity;GO:0004386//helicase activity;GO:0005488//binding;GO:0005524//ATP binding;GO:0008094//DNA-dependent ATPase activity;GO:0008144//drug binding;GO:0016462//pyrophosphatase activity;GO:0016787//hydrolase activity;GO:0016817…	GO:0000018//regulation of DNA recombination;GO:0000122//negative regulation of transcription from RNA polymerase II promoter;GO:0000183//chromatin silencing at rDNA;GO:0000729//DNA double-strand break processing;GO:0006139//nucleobase-containing compound metabolic process;GO:0006259//DNA metabolic process;GO:0006281//DNA repair;GO:0006302//double-strand break repair;GO:0006323//DNA packaging;GO:0…
gene-CAALFM_C306620WA	FUN31	Putative PAS kinase involved in cell wall damage response; similar to S. cerevisiae Psk1p, a putative serine/threonine protein kinase; induced by Mnl1 under weak acid stress; rat catheter and Spider biofilm induced	1.50709	0.00764549	0.0202694	PSK2	XP_716112.1 serine/threonine protein kinase [Candida albicans SC5314]	-
gene-CAALFM_C303610WA	FUR4	Putative uracil permease	1.81512	0.00980851	0.0250372	DAL4	XP_720008.2 allantoin permease [Candida albicans SC5314]	-
gene-CAALFM_C501480WA	FYV5	Protein with a predicted role maturation of 18S rRNA; rat catheter biofilm induced	1.87956	0.00371798	0.0109261	FYV7	XP_711347.1 Fyv5p [Candida albicans SC5314]	-	-	-	-	GO:0005575//cellular_component;GO:0005622//intracellular;GO:0005623//cell;GO:0005634//nucleus;GO:0005730//nucleolus;GO:0031974//membrane-enclosed lumen;GO:0031981//nuclear lumen;GO:0043226//organelle;GO:0043227//membrane-bounded organelle;GO:0043228//non-membrane-bounded organelle;GO:0043229//intracellular organelle;GO:0043231//intracellular membrane-bounded organelle;GO:0043232//intracellular no…	GO:0003674//molecular_function;GO:0051539//4 iron, 4 sulfur cluster binding;GO:0070283//radical SAM enzyme activity	GO:0000462//maturation of SSU-rRNA from tricistronic rRNA transcript (SSU-rRNA, 5.8S rRNA, LSU-rRNA);GO:0006139//nucleobase-containing compound metabolic process;GO:0006364//rRNA processing;GO:0006396//RNA processing;GO:0006725//cellular aromatic compound metabolic process;GO:0006807//nitrogen compound metabolic process;GO:0008150//biological_process;GO:0008152//metabolic process;GO:0009058//bios…
gene-CAALFM_C404260CA	FZO1	Mitochondrial biogenesis protein; rat catheter and Spider biofilm induced	2.73231	5.47e-08	5.1e-07	FZO1	XP_711550.1 mitofusin [Candida albicans SC5314]	-	-	-	-	GO:0005575//cellular_component;GO:0005622//intracellular;GO:0005623//cell;GO:0005737//cytoplasm;GO:0005739//mitochondrion;GO:0005740//mitochondrial envelope;GO:0005741//mitochondrial outer membrane;GO:0016020//membrane;GO:0016021//integral component of membrane;GO:0019867//outer membrane;GO:0031090//organelle membrane;GO:0031224//intrinsic component of membrane;GO:0031300//intrinsic component of …	GO:0000166//nucleotide binding;GO:0001882//nucleoside binding;GO:0001883//purine nucleoside binding;GO:0003674//molecular_function;GO:0003824//catalytic activity;GO:0003924//GTPase activity;GO:0005488//binding;GO:0005515//protein binding;GO:0005525//GTP binding;GO:0016462//pyrophosphatase activity;GO:0016787//hydrolase activity;GO:0016817//hydrolase activity, acting on acid anhydrides;GO:0016818/…	GO:0006996//organelle organization;GO:0007005//mitochondrion organization;GO:0008053//mitochondrial fusion;GO:0008150//biological_process;GO:0009987//cellular process;GO:0016043//cellular component organization;GO:0042254//ribosome biogenesis;GO:0048284//organelle fusion;GO:0051179//localization;GO:0051186//cofactor metabolic process;GO:0051640//organelle localization;GO:0051641//cellular localiz…
gene-CAALFM_C102170CA	GAL102	UDP-glucose 4,6-dehydratase; role in mannosylation of cell wall proteins; mutation confers hypersensitivity to toxic ergosterol analog; overlaps orf19.3673; Spider biofilm induced	-1.29973	0.000637117	0.00237915	SPBPB2B2.11	XP_713768.1 Gal102p [Candida albicans SC5314]	Metabolism;Metabolism;Metabolism
gene-CAALFM_C305580CA	GAP2	General broad specificity amino acid permease; ketoconazole, flucytosine repressed; Ssy1-dependent histidine induction; regulated by Nrg1, Tup1; colony morphology-related gene regulation by Ssn6; Spider and flow model biofilm induced	-1.21028	4.92e-07	3.81e-06	GAP2	XP_714699.1 amino acid permease [Candida albicans SC5314]	-
gene-CAALFM_C107120WA	GAP4	High-affinity S-adenosylmethionine permease; required for SAM-induced morphogenesis; hyphal induced; regulated by Hap43, Gcn2 and Gcn4; colony morphology-related gene regulation by Ssnp	-1.3738	1.2e-12	2.55e-11	GAP4	XP_713900.1 Gap4p [Candida albicans SC5314]	-
gene-CAALFM_C405430CA	GAP5	General amino acid permease; fungal-specific (no human or murine homolog)	-1.27623	2.14e-09	2.59e-08	GAP5	XP_711447.2 Gap5p [Candida albicans SC5314]	-	-	-	-	GO:0005739//mitochondrion;GO:0005887//integral component of plasma membrane;GO:0016020//membrane;GO:0016021//integral component of membrane	GO:0005275//amine transmembrane transporter activity;GO:0015171//amino acid transmembrane transporter activity;GO:0015495//gamma-aminobutyric acid:proton symporter activity;GO:0022857//transmembrane transporter activity;GO:0043858//arginine:ornithine antiporter activity	GO:0006527//arginine catabolic process;GO:0006810//transport;GO:0006865//amino acid transport;GO:0009450//gamma-aminobutyric acid catabolic process;GO:0015837//amine transport;GO:0033617//mitochondrial respiratory chain complex IV assembly;GO:0055085//transmembrane transport
gene-CAALFM_CR03990CA	GCD1	Putative translation initiation factor; transcript regulated by Mig1; repressed upon phagocytosis by murine macrophage	1.30335	0.0183225	0.0425132	GCD1	XP_717344.1 translation initiation factor eIF2B subunit gamma [Candida albicans SC5314]	Genetic Information Processing	Translation	ko03013//RNA transport	K03241	GO:0005575//cellular_component;GO:0005622//intracellular;GO:0005623//cell;GO:0005737//cytoplasm;GO:0005829//cytosol;GO:0005851//eukaryotic translation initiation factor 2B complex;GO:0032045//guanyl-nucleotide exchange factor complex;GO:0032991//macromolecular complex;GO:0044424//intracellular part;GO:0044444//cytoplasmic part;GO:0044464//cell part	GO:0003674//molecular_function;GO:0003676//nucleic acid binding;GO:0003723//RNA binding;GO:0003743//translation initiation factor activity;GO:0003824//catalytic activity;GO:0003977//UDP-N-acetylglucosamine diphosphorylase activity;GO:0003983//UTP:glucose-1-phosphate uridylyltransferase activity;GO:0005085//guanyl-nucleotide exchange factor activity;GO:0005488//binding;GO:0005515//protein binding;…	GO:0000271//polysaccharide biosynthetic process;GO:0001666//response to hypoxia;GO:0002181//cytoplasmic translation;GO:0002183//cytoplasmic translational initiation;GO:0002253//activation of immune response;GO:0002376//immune system process;GO:0002429//immune response-activating cell surface receptor signaling pathway;GO:0002682//regulation of immune system process;GO:0002684//positive regulation…
gene-CAALFM_C307250WA	GCD2	Putative translation initiation factor; genes encoding ribosomal subunits, translation factors, and tRNA synthetases are downregulated upon phagocytosis by murine macrophage	1.62191	0.00138362	0.00469127	GCD2	XP_719872.1 translation initiation factor eIF2B subunit delta [Candida albicans SC5314]	Genetic Information Processing	Translation	ko03013//RNA transport	K03680	GO:0005575//cellular_component;GO:0005622//intracellular;GO:0005623//cell;GO:0005737//cytoplasm;GO:0005829//cytosol;GO:0005851//eukaryotic translation initiation factor 2B complex;GO:0032045//guanyl-nucleotide exchange factor complex;GO:0032991//macromolecular complex;GO:0044424//intracellular part;GO:0044444//cytoplasmic part;GO:0044464//cell part	GO:0003674//molecular_function;GO:0003676//nucleic acid binding;GO:0003723//RNA binding;GO:0003743//translation initiation factor activity;GO:0005085//guanyl-nucleotide exchange factor activity;GO:0005488//binding;GO:0005515//protein binding;GO:0008135//translation factor activity, RNA binding;GO:0016861//intramolecular oxidoreductase activity, interconverting aldoses and ketoses;GO:0019899//enzy…	GO:0000003//reproduction;GO:0001541//ovarian follicle development;GO:0002181//cytoplasmic translation;GO:0002183//cytoplasmic translational initiation;GO:0002253//activation of immune response;GO:0002376//immune system process;GO:0002429//immune response-activating cell surface receptor signaling pathway;GO:0002682//regulation of immune system process;GO:0002684//positive regulation of immune sys…
gene-CAALFM_C203990WA	GCD7	Putative translation initiator; downregulated in the presence of human whole blood or polymorphonuclear (PMN) cells	1.48379	0.00322857	0.00974737	GCD7	XP_720949.2 translation initiation factor eIF2B subunit beta [Candida albicans SC5314]	Genetic Information Processing
gene-CAALFM_C108420WA	GCR3	Functional homolog of S. cerevisiae Gcr3, which acts in regulation of glycolytic genes; no intron predicted, in contrast to intron in S. cerevisiae GCR3 gene	1.45964	0.0138385	0.033512	CBC1	XP_711875.2 Gcr3p [Candida albicans SC5314]	Genetic Information Processing;Genetic Information Processing;Genetic Information Processing
gene-CAALFM_C306120CA	GDA1	Golgi membrane GDPase, required for wild-type O-mannosylation, not N-glycosylation; required for wild-type hyphal induction, cell wall, and cell surface charge; not required for HeLa cell adherence; functional homolog of S. cerevisiae Gda1p	1.51094	0.0015433	0.00513469	GDA1	XP_716635.1 guanosine diphosphatase [Candida albicans SC5314]	-
gene-CAALFM_C504510WA	GDE1	Glycerophosphocholine phosphodiesterase; mutation confers hypersensitivity to 5-fluorouracil (5-FU); F-12/CO2 early biofilm induced	1.8279	0.00348009	0.0103529	GDE1	XP_721845.1 glycerophosphocholine phosphodiesterase [Candida albicans SC5314]	Metabolism	Lipid metabolism	ko00564//Glycerophospholipid metabolism	K18696	GO:0005575//cellular_component;GO:0005622//intracellular;GO:0005623//cell;GO:0005737//cytoplasm;GO:0005829//cytosol;GO:0044424//intracellular part;GO:0044444//cytoplasmic part;GO:0044464//cell part	GO:0001871//pattern binding;GO:0003674//molecular_function;GO:0003824//catalytic activity;GO:0005488//binding;GO:0005515//protein binding;GO:0008081//phosphoric diester hydrolase activity;GO:0008889//glycerophosphodiester phosphodiesterase activity;GO:0016787//hydrolase activity;GO:0016788//hydrolase activity, acting on ester bonds;GO:0030246//carbohydrate binding;GO:0030247//polysaccharide bindi…	GO:0006629//lipid metabolic process;GO:0006644//phospholipid metabolic process;GO:0006650//glycerophospholipid metabolic process;GO:0006793//phosphorus metabolic process;GO:0006796//phosphate-containing compound metabolic process;GO:0006873//cellular ion homeostasis;GO:0007275//multicellular organism development;GO:0007517//muscle organ development;GO:0007519//skeletal muscle tissue development;G…
gene-CAALFM_C501080CA	GDS1	Putative mitochondrial protein; Hap43-repressed gene; Spider biofilm induced	2.22459	9.34e-05	0.000429181	GDS1	KHC51830.1 hypothetical protein MGC_04065 [Candida albicans P37039]	-	-	-	-	GO:0005672//transcription factor TFIIA complex;GO:0016021//integral component of membrane	GO:0004190//aspartic-type endopeptidase activity	GO:0006367//transcription initiation from RNA polymerase II promoter;GO:0016485//protein processing
gene-CAALFM_CR02350CA	GEF2	Member of the voltage chloride channel family; Hap43p-repressed gene	-1.92428	9.74e-11	1.47e-09	CLCN5	XP_713422.2 Gef2p [Candida albicans SC5314]	-	-	-	-	GO:0005575//cellular_component;GO:0005622//intracellular;GO:0005623//cell;GO:0005737//cytoplasm;GO:0005768//endosome;GO:0005769//early endosome;GO:0005886//plasma membrane;GO:0005887//integral component of plasma membrane;GO:0012505//endomembrane system;GO:0016020//membrane;GO:0016021//integral component of membrane;GO:0031224//intrinsic component of membrane;GO:0031226//intrinsic component of pl…	GO:0003674//molecular_function;GO:0005215//transporter activity;GO:0005216//ion channel activity;GO:0005244//voltage-gated ion channel activity;GO:0005247//voltage-gated chloride channel activity;GO:0005253//anion channel activity;GO:0005254//chloride channel activity;GO:0008308//voltage-gated anion channel activity;GO:0008509//anion transmembrane transporter activity;GO:0015075//ion transmembran…	GO:0003008//system process;GO:0003014//renal system process;GO:0006810//transport;GO:0006811//ion transport;GO:0006820//anion transport;GO:0006821//chloride transport;GO:0006873//cellular ion homeostasis;GO:0006885//regulation of pH;GO:0006996//organelle organization;GO:0007032//endosome organization;GO:0008150//biological_process;GO:0009987//cellular process;GO:0010256//endomembrane system organ…
gene-CAALFM_C103130CA	GGA2	Protein involved in Golgi trafficking; rat catheter and Spider biofilm repressed	1.39691	0.00959626	0.0245576	GGA2	XP_721504.2 phosphatidylinositol 4-phosphate-binding protein [Candida albicans SC5314]	-
gene-CAALFM_C104310CA	GIG1	Protein induced by N-acetylglucosamine (GlcNAc); localized in cytoplasm; mutation causes increased resistance to nikkomycin Z	-2.07722	3.52e-05	0.000179934	GIG1	XP_713670.1 Gig1p [Candida albicans SC5314]	-
gene-CAALFM_C500890CA	GIT2	Putative glycerophosphoinositol permease; fungal-specific; repressed by alpha pheromone in SpiderM medium; Hap43-repressed; Spider biofilm induced	-1.23077	1.38e-08	1.42e-07	GIT2	XP_715740.2 Git2p [Candida albicans SC5314]	-	-	-	-	GO:0005575//cellular_component;GO:0005623//cell;GO:0005886//plasma membrane;GO:0005887//integral component of plasma membrane;GO:0016020//membrane;GO:0016021//integral component of membrane;GO:0031224//intrinsic component of membrane;GO:0044425//membrane part;GO:0044464//cell part;GO:0071944//cell periphery	GO:0003674//molecular_function;GO:0005215//transporter activity;GO:0008028//monocarboxylic acid transmembrane transporter activity;GO:0015114//phosphate ion transmembrane transporter activity;GO:0015295//solute:proton symporter activity;GO:0022857//transmembrane transporter activity;GO:0042910//xenobiotic transporter activity;GO:0051119//sugar transmembrane transporter activity	GO:0006810//transport;GO:0006817//phosphate ion transport;GO:0008150//biological_process;GO:0008643//carbohydrate transport;GO:0009405//pathogenesis;GO:0015718//monocarboxylic acid transport;GO:0042908//xenobiotic transport;GO:0044419//interspecies interaction between organisms;GO:0051179//localization;GO:0051234//establishment of localization;GO:0051704//multi-organism process;GO:0055085//transm…
gene-CAALFM_C603340CA	GLC3	Putative 1,4-glucan branching enzyme; fluconazole-induced; colony morphology-related gene regulation by Ssn6; stationary phase enriched protein	-2.40781	2.65e-19	1.25e-17	GLC3	XP_719182.2 1,4-alpha-glucan branching enzyme [Candida albicans SC5314]	Metabolism;Metabolism;Metabolism	Global and overview maps;Global and overview maps;Carbohydrate metabolism	ko01100//Metabolic pathways;ko01110//Biosynthesis of secondary metabolites;ko00500//Starch and sucrose metabolism	K00700;K00700;K00700	GO:0005575//cellular_component;GO:0005622//intracellular;GO:0005623//cell;GO:0005737//cytoplasm;GO:0005829//cytosol;GO:0044424//intracellular part;GO:0044444//cytoplasmic part;GO:0044464//cell part	GO:0003674//molecular_function;GO:0003824//catalytic activity;GO:0003844//1,4-alpha-glucan branching enzyme activity;GO:0004133//glycogen debranching enzyme activity;GO:0004553//hydrolase activity, hydrolyzing O-glycosyl compounds;GO:0004556//alpha-amylase activity;GO:0005488//binding;GO:0008788//alpha,alpha-phosphotrehalase activity;GO:0016160//amylase activity;GO:0016740//transferase activity;G…	GO:0000271//polysaccharide biosynthetic process;GO:0005975//carbohydrate metabolic process;GO:0005976//polysaccharide metabolic process;GO:0005977//glycogen metabolic process;GO:0005978//glycogen biosynthetic process;GO:0005980//glycogen catabolic process;GO:0005991//trehalose metabolic process;GO:0005992//trehalose biosynthetic process;GO:0006073//cellular glucan metabolic process;GO:0006091//ge…
gene-CAALFM_C207670CA	GLE1	Putative nucleoporin; moderately induced at 42 degrees C	3.31661	1.55e-10	2.24e-09	GLE1	XP_716055.1 nucleoporin [Candida albicans SC5314]	-
gene-CAALFM_C306450WA	GLG2	Putative self-glucosylating initiator of glycogen synthesis; expression regulated upon white-opaque switch; hypha-induced; Spider biofilm induced	2.71085	0.00705818	0.0189536	GYG1	XP_716095.1 Glg2p [Candida albicans SC5314]	Metabolism;Metabolism;Metabolism
gene-CAALFM_CR07150WA	GLK1	Putative glucokinase; transcript regulated upon yeast-hyphal switch; Efg1 regulated; fluconazole-induced; induced in core stress response; colony morphology-related gene regulation by Ssn6; GlcNAc-induced protein	-1.95178	1.43e-14	3.79e-13	GLK1	XP_710176.2 glucokinase [Candida albicans SC5314]	Metabolism;Metabolism;Metabolism;Metabolism;Metabolism;Metabolism;Metabolism;Metabolism;Metabolism	Global and overview maps;Global and overview maps;Global and overview maps;Carbohydrate metabolism;Carbohydrate metabolism;Carbohydrate metabolism;Carbohydrate metabolism;Carbohydrate metabolism;Biosynthesis of other secondary metabolites	ko01100//Metabolic pathways;ko01110//Biosynthesis of secondary metabolites;ko01200//Carbon metabolism;ko00010//Glycolysis / Gluconeogenesis;ko00520//Amino sugar and nucleotide sugar metabolism;ko00500//Starch and sucrose metabolism;ko00051//Fructose and mannose metabolism;ko00052//Galactose metabolism;ko00524//Neomycin, kanamycin and gentamicin biosynthesis	K00844;K00844;K00844;K00844;K00844;K00844;K00844;K00844;K00844	-	GO:0005524//ATP binding;GO:0016773//phosphotransferase activity, alcohol group as acceptor	GO:0005975//carbohydrate metabolic process
gene-CAALFM_CR07490CA	GLK4	Putative glucokinase; decreased expression in hyphae compared to yeast-form cells	-1.43607	9.46e-07	6.86e-06	GLK1	XP_712324.1 Glk4p [Candida albicans SC5314]	Metabolism;Metabolism;Metabolism;Metabolism;Metabolism;Metabolism;Metabolism;Metabolism;Metabolism	Global and overview maps;Global and overview maps;Global and overview maps;Carbohydrate metabolism;Carbohydrate metabolism;Carbohydrate metabolism;Carbohydrate metabolism;Carbohydrate metabolism;Biosynthesis of other secondary metabolites	ko01100//Metabolic pathways;ko01110//Biosynthesis of secondary metabolites;ko01200//Carbon metabolism;ko00010//Glycolysis / Gluconeogenesis;ko00520//Amino sugar and nucleotide sugar metabolism;ko00500//Starch and sucrose metabolism;ko00051//Fructose and mannose metabolism;ko00052//Galactose metabolism;ko00524//Neomycin, kanamycin and gentamicin biosynthesis	K00844;K00844;K00844;K00844;K00844;K00844;K00844;K00844;K00844	-	GO:0005524//ATP binding;GO:0016773//phosphotransferase activity, alcohol group as acceptor	GO:0005975//carbohydrate metabolic process
gene-CAALFM_C504280CA	GLN3	GATA transcription factor, involved in regulation of nitrogen starvation-induced filamentous growth; regulates transcription of Mep2 ammonium permease; regulated by Gcn2 and Gcn4; mRNA binds She3; Spider biofilm induced	2.46833	8.82e-05	0.000407704	GLN3	KGR11281.1 GATA type zinc finger protein asd-4 [Candida albicans P37037]	-	-	-	-	GO:0005575//cellular_component;GO:0005622//intracellular;GO:0005623//cell;GO:0005634//nucleus;GO:0005667//transcription factor complex;GO:0005737//cytoplasm;GO:0005829//cytosol;GO:0016020//membrane;GO:0016021//integral component of membrane;GO:0031224//intrinsic component of membrane;GO:0032991//macromolecular complex;GO:0043226//organelle;GO:0043227//membrane-bounded organelle;GO:0043229//intrac…	GO:0000976//transcription regulatory region sequence-specific DNA binding;GO:0000977//RNA polymerase II regulatory region sequence-specific DNA binding;GO:0000978//RNA polymerase II core promoter proximal region sequence-specific DNA binding;GO:0000981//RNA polymerase II transcription factor activity, sequence-specific DNA binding;GO:0000987//core promoter proximal region sequence-specific DNA bi…	GO:0001079//nitrogen catabolite regulation of transcription from RNA polymerase II promoter;GO:0001080//nitrogen catabolite activation of transcription from RNA polymerase II promoter;GO:0006082//organic acid metabolic process;GO:0006139//nucleobase-containing compound metabolic process;GO:0006351//transcription, DNA-templated;GO:0006355//regulation of transcription, DNA-templated;GO:0006357//reg…
gene-CAALFM_C700550CA	GLN4	Putative tRNA-Gln synthetase; genes encoding ribosomal subunits, translation factors, tRNA synthetases are downregulated upon phagocytosis by murine macrophage; protein present in exponential and stationary growth phase yeast cultures	1.23801	0.0145523	0.0349602	GLN4	XP_720356.1 glutamine--tRNA ligase [Candida albicans SC5314]	Metabolism;Genetic Information Processing	Global and overview maps;Translation	ko01100//Metabolic pathways;ko00970//Aminoacyl-tRNA biosynthesis	K01886;K01886	GO:0005575//cellular_component;GO:0005622//intracellular;GO:0005623//cell;GO:0005737//cytoplasm;GO:0005739//mitochondrion;GO:0005759//mitochondrial matrix;GO:0005829//cytosol;GO:0009332//glutamate-tRNA ligase complex;GO:0017101//aminoacyl-tRNA synthetase multienzyme complex;GO:0031974//membrane-enclosed lumen;GO:0032991//macromolecular complex;GO:0043226//organelle;GO:0043227//membrane-bounded or…	GO:0000166//nucleotide binding;GO:0003674//molecular_function;GO:0003676//nucleic acid binding;GO:0003723//RNA binding;GO:0003729//mRNA binding;GO:0003824//catalytic activity;GO:0004812//aminoacyl-tRNA ligase activity;GO:0004818//glutamate-tRNA ligase activity;GO:0004819//glutamine-tRNA ligase activity;GO:0004857//enzyme inhibitor activity;GO:0004860//protein kinase inhibitor activity;GO:0005488/…	GO:0000902//cell morphogenesis;GO:0000904//cell morphogenesis involved in differentiation;GO:0001932//regulation of protein phosphorylation;GO:0001933//negative regulation of protein phosphorylation;GO:0002181//cytoplasmic translation;GO:0006082//organic acid metabolic process;GO:0006139//nucleobase-containing compound metabolic process;GO:0006355//regulation of transcription, DNA-templated;GO:00…
gene-CAALFM_C300240CA	GLO3	Putative ARF GTPase activator; role in COPI coating of Golgi vesicle, ER to Golgi vesicle-mediated transport, retrograde Golgi to ER vesicle-mediated transport; Spider biofilm repressed	1.62358	0.000901	0.00323461	GLO3	XP_717817.1 ADP-ribosylation factor GTPase-activating protein [Candida albicans SC5314]	Cellular Processes
gene-CAALFM_C203870WA	GNA1	Glucosamine-6-phosphate acetyltransferase; enzyme of UDP-GlcNAc biosynthesis; required for viability in absence of GlcNAc supplementation; required for persistent infection and wild-type virulence in mouse systemic infection	-1.02331	0.000463302	0.00179096	GNA1	KGT70584.1 glucosamine 6-phosphate N-acetyltransferase [Candida albicans 12C]	Metabolism;Metabolism
gene-CAALFM_C404640CA	GOA1	Protein required for respiratory growth, resistance to oxidants, chlamydospore formation, hyphal growth under some conditions, and virulence; relocalizes from the cytoplasm to the mitochondrion during oxidative or osmotic stress	2.11887	0.00921912	0.0237941	--	XP_717223.1 Goa1p [Candida albicans SC5314]	-	-	-	-	-	-	-
gene-CAALFM_C102980WA	GOR1	Ortholog(s) have glyoxylate reductase (NAD+) activity, role in glyoxylate catabolic process and extracellular region localization	-1.08139	1.12e-06	8.01e-06	GOR1	XP_721487.1 glyoxylate reductase [Candida albicans SC5314]	Metabolism;Metabolism;Metabolism
gene-CAALFM_C602010CA	GPD2	Surface protein similar to glycerol 3-P dehydrogenase; binds host Factor H, FHL-1, plasminogen; regulated by Ssn6, Nrg1, Efg1; induced by cell wall regeneration, macrophage/pseudohyphal growth, core stress response; Spider biofilm induced	1.59541	5.64e-05	0.000273496	GPD	XP_713824.1 Gpd2p [Candida albicans SC5314]	Metabolism;Environmental Information Processing;Metabolism	Global and overview maps;Signal transduction;Lipid metabolism	ko01110//Biosynthesis of secondary metabolites;ko04011//MAPK signaling pathway - yeast;ko00564//Glycerophospholipid metabolism	K00006;K00006;K00006	-	GO:0004367//glycerol-3-phosphate dehydrogenase [NAD+] activity;GO:0016616//oxidoreductase activity, acting on the CH-OH group of donors, NAD or NADP as acceptor;GO:0051287//NAD binding	GO:0005975//carbohydrate metabolic process;GO:0046168//glycerol-3-phosphate catabolic process;GO:0055114//oxidation-reduction process
gene-CAALFM_C700930WA	GPH1	Putative glycogen phosphorylase; role in glycogen metabolism; regulated by Ssk1, Mig1, Tup1, Hap43; fluconazole-induced; localizes to cell surface of hyphae, not yeast; stationary phase enriched protein; Spider biofilm induced	-1.41036	7.64e-07	5.69e-06	GPH1	XP_720315.1 glycogen phosphorylase [Candida albicans SC5314]	Metabolism;Metabolism;Metabolism	Global and overview maps;Global and overview maps;Carbohydrate metabolism	ko01100//Metabolic pathways;ko01110//Biosynthesis of secondary metabolites;ko00500//Starch and sucrose metabolism	K00688;K00688;K00688	GO:0005575//cellular_component;GO:0005622//intracellular;GO:0005623//cell;GO:0005737//cytoplasm;GO:0044424//intracellular part;GO:0044464//cell part	GO:0003674//molecular_function;GO:0003824//catalytic activity;GO:0004645//phosphorylase activity;GO:0005488//binding;GO:0005524//ATP binding;GO:0008144//drug binding;GO:0008184//glycogen phosphorylase activity;GO:0016740//transferase activity;GO:0016757//transferase activity, transferring glycosyl groups;GO:0016758//transferase activity, transferring hexosyl groups;GO:0019842//vitamin binding;GO:…	GO:0000272//polysaccharide catabolic process;GO:0005975//carbohydrate metabolic process;GO:0005976//polysaccharide metabolic process;GO:0005977//glycogen metabolic process;GO:0005980//glycogen catabolic process;GO:0006073//cellular glucan metabolic process;GO:0006091//generation of precursor metabolites and energy;GO:0006112//energy reserve metabolic process;GO:0008150//biological_process;GO:0008…
gene-CAALFM_C305390CA	GPI1	Putative protein of GPI synthesis; expression is reduced in a fluconazole-resistant isolate	-1.73497	2.44e-05	0.000129133	gpi1	XP_714683.2 phosphatidylinositol N-acetylglucosaminyltransferase [Candida albicans SC5314]	Metabolism;Metabolism
gene-CAALFM_C402100CA	GPI14	Catalytic subunit of glycosylphosphatidylinositol-alpha 1,4 mannosyltransferase I, involved in GPI anchor biosynthesis; regulated by Tsa1p, Tsa1Bp under H2O2 stress conditions	-3.42931	5.12e-32	7.03e-30	GPI14	XP_722653.1 glycosylphosphatidylinositol-alpha 1,4 mannosyltransferase I [Candida albicans SC5314]	Metabolism;Metabolism	Global and overview maps;Glycan biosynthesis and metabolism	ko01100//Metabolic pathways;ko00563//Glycosylphosphatidylinositol(GPI)-anchor biosynthesis	K05284;K05284	GO:0005575//cellular_component;GO:0005622//intracellular;GO:0005623//cell;GO:0005737//cytoplasm;GO:0005783//endoplasmic reticulum;GO:0005789//endoplasmic reticulum membrane;GO:0012505//endomembrane system;GO:0016020//membrane;GO:0016021//integral component of membrane;GO:0031224//intrinsic component of membrane;GO:0031501//mannosyltransferase complex;GO:0031984//organelle subcompartment;GO:003299…	GO:0000030//mannosyltransferase activity;GO:0003674//molecular_function;GO:0003824//catalytic activity;GO:0004376//glycolipid mannosyltransferase activity;GO:0016740//transferase activity;GO:0016757//transferase activity, transferring glycosyl groups;GO:0016758//transferase activity, transferring hexosyl groups;GO:0051751//alpha-1,4-mannosyltransferase activity	GO:0006464//cellular protein modification process;GO:0006497//protein lipidation;GO:0006505//GPI anchor metabolic process;GO:0006506//GPI anchor biosynthetic process;GO:0006629//lipid metabolic process;GO:0006643//membrane lipid metabolic process;GO:0006644//phospholipid metabolic process;GO:0006650//glycerophospholipid metabolic process;GO:0006661//phosphatidylinositol biosynthetic process;GO:00…
gene-CAALFM_C203270WA	GPM1	Phosphoglycerate mutase; surface protein that binds host complement Factor H and FHL-1; antigenic; fluconazole, or amino acid starvation (3-AT) induced, farnesol-repressed; Hap43, flow model biofilm induced; Spider biofilm repressed	-1.53828	8.08e-11	1.23e-09	GPM1	XP_721022.1 phosphoglycerate mutase [Candida albicans SC5314]	Metabolism;Metabolism;Metabolism;Metabolism;Metabolism;Metabolism;Metabolism
gene-CAALFM_C104320WA	GPM2	Putative phosphoglycerate mutase; repressed in hyphae; macrophage/pseudohyphal-repressed; induced by high levels of peroxide stress, farnesol; flow model biofilm induced; rat catheter and Spider biofilm repressed	-3.88609	3.07e-20	1.75e-18	GPM1	XP_713671.1 Gpm2p [Candida albicans SC5314]	Metabolism;Metabolism;Metabolism;Metabolism;Metabolism;Metabolism;Metabolism
gene-CAALFM_C501250WA	GPR1	Plasma membrane G-protein-coupled receptor of the cAMP-PKA pathway; detects lactate and triggers signaling pathway that regulates beta-glucan masking and immune evasion; binds Gpa2; regulates HWP1 and ECE1; required for WT hyphal growth	1.98013	0.00161359	0.00534208	GPR1	XP_715707.2 Gpr1p [Candida albicans SC5314]	Cellular Processes;Organismal Systems	Cell growth and death;Aging	ko04113//Meiosis - yeast;ko04213//Longevity regulating pathway - multiple species	K12762;K12762	GO:0005575//cellular_component;GO:0005622//intracellular;GO:0005623//cell;GO:0005886//plasma membrane;GO:0016020//membrane;GO:0016021//integral component of membrane;GO:0031224//intrinsic component of membrane;GO:0044425//membrane part;GO:0044464//cell part;GO:0071944//cell periphery	GO:0003674//molecular_function;GO:0004888//transmembrane signaling receptor activity;GO:0004930//G-protein coupled receptor activity;GO:0005488//binding;GO:0005536//glucose binding;GO:0030246//carbohydrate binding;GO:0036094//small molecule binding;GO:0038023//signaling receptor activity;GO:0048029//monosaccharide binding;GO:0060089//molecular transducer activity;GO:1990576//G-protein coupled glu…	GO:0001302//replicative cell aging;GO:0001403//invasive growth in response to glucose limitation;GO:0001678//cellular glucose homeostasis;GO:0007124//pseudohyphal growth;GO:0007154//cell communication;GO:0007165//signal transduction;GO:0007186//G-protein coupled receptor signaling pathway;GO:0007187//G-protein coupled receptor signaling pathway, coupled to cyclic nucleotide second messenger;GO:00…
gene-CAALFM_C105080WA	GPT1	GABA/polyamine transporter; 9 to 11 membrane spanning segments; complements GABA uptake defect of an S. cerevisiae uga4 put4 gap1 triple mutant; complements growth of an S. cerevisiae spe1 mutant under polyamine limitation	1.96201	0.00122982	0.00423877	GPT1	XP_710732.2 Gpt1p [Candida albicans SC5314]	-
gene-CAALFM_C600840WA	GPX2	Similar to glutathione peroxidase; induced in high iron; alkaline induced by Rim101; induced by alpha factor or interaction with macrophage; regulated by Efg1; caspofungin repressed; Spider biofilm induced	-1.79719	6.11e-16	1.95e-14	HYR1	XP_714294.1 Gpx2p [Candida albicans SC5314]	-	-	-	-	-	GO:0004602//glutathione peroxidase activity;GO:0016209//antioxidant activity;GO:0016491//oxidoreductase activity	GO:0006979//response to oxidative stress;GO:0055114//oxidation-reduction process
gene-CAALFM_C502930CA	GRE3	Putative D-xylose reductase; antigenic in murine systemic infection; soluble protein in hyphae; induced by farnesol, macrophage interaction and by Mnl1 under weak acid stress; stationary-phase enriched protein; Spider biofilm induced	-2.35444	2.02e-26	1.82e-24	xyrA	XP_720624.2 trifunctional aldehyde reductase/xylose reductase/glucose 1-dehydrogenase (NADP(+)) [Candida albicans SC5314]	Metabolism;Metabolism	Global and overview maps;Carbohydrate metabolism	ko01100//Metabolic pathways;ko00040//Pentose and glucuronate interconversions	K17743;K17743	GO:0005575//cellular_component;GO:0005576//extracellular region;GO:0005622//intracellular;GO:0005623//cell;GO:0005634//nucleus;GO:0005737//cytoplasm;GO:0005829//cytosol;GO:0005886//plasma membrane;GO:0016020//membrane;GO:0016324//apical plasma membrane;GO:0043226//organelle;GO:0043227//membrane-bounded organelle;GO:0043229//intracellular organelle;GO:0043231//intracellular membrane-bounded organe…	GO:0003674//molecular_function;GO:0003676//nucleic acid binding;GO:0003723//RNA binding;GO:0003729//mRNA binding;GO:0003824//catalytic activity;GO:0004032//alditol:NADP+ 1-oxidoreductase activity;GO:0004033//aldo-keto reductase (NADP) activity;GO:0005488//binding;GO:0008106//alcohol dehydrogenase (NADP+) activity;GO:0009055//electron carrier activity;GO:0016491//oxidoreductase activity;GO:0016614…	GO:0005975//carbohydrate metabolic process;GO:0005996//monosaccharide metabolic process;GO:0006006//glucose metabolic process;GO:0006012//galactose metabolic process;GO:0006063//uronic acid metabolic process;GO:0006064//glucuronate catabolic process;GO:0006081//cellular aldehyde metabolic process;GO:0006082//organic acid metabolic process;GO:0006091//generation of precursor metabolites and energy…
gene-CAALFM_C505080WA	GRF10	Putative homeodomain transcription factor, involved in control of filamentous growth; null mutant is an adenine auxotroph; Spider biofilm induced; promoter bound by Bcr1, Tec1, Efg1, Ndt80 and Brg1	3.46527	1.41e-10	2.06e-09	PHO2	XP_721908.2 Grf10p [Candida albicans SC5314]	Cellular Processes	Cell growth and death	ko04111//Cell cycle - yeast	K02646	GO:0005575//cellular_component;GO:0005622//intracellular;GO:0005623//cell;GO:0005634//nucleus;GO:0005737//cytoplasm;GO:0005829//cytosol;GO:0043226//organelle;GO:0043227//membrane-bounded organelle;GO:0043229//intracellular organelle;GO:0043231//intracellular membrane-bounded organelle;GO:0044424//intracellular part;GO:0044444//cytoplasmic part;GO:0044464//cell part	GO:0000976//transcription regulatory region sequence-specific DNA binding;GO:0000977//RNA polymerase II regulatory region sequence-specific DNA binding;GO:0000978//RNA polymerase II core promoter proximal region sequence-specific DNA binding;GO:0000981//RNA polymerase II transcription factor activity, sequence-specific DNA binding;GO:0000982//transcription factor activity, RNA polymerase II core …	GO:0000105//histidine biosynthetic process;GO:0006082//organic acid metabolic process;GO:0006139//nucleobase-containing compound metabolic process;GO:0006144//purine nucleobase metabolic process;GO:0006325//chromatin organization;GO:0006338//chromatin remodeling;GO:0006351//transcription, DNA-templated;GO:0006355//regulation of transcription, DNA-templated;GO:0006357//regulation of transcription …
gene-CAALFM_C504600CA	GRR1	F-box protein component of the SCF ubiquitin-ligase complex required for cell cycle progression; involved in negative control of pseudohyphal growth; regulates stability of Ume6p in response to CO2	2.16813	2.17e-05	0.000116646	GRR1	KGR11314.1 F-box and leucine-rich repeat protein GRR1 [Candida albicans P37037]	Cellular Processes;Genetic Information Processing	Cell growth and death;Folding, sorting and degradation	ko04111//Cell cycle - yeast;ko04120//Ubiquitin mediated proteolysis	K03360;K03360	GO:0000142//cellular bud neck contractile ring;GO:0000151//ubiquitin ligase complex;GO:0005575//cellular_component;GO:0005622//intracellular;GO:0005623//cell;GO:0005634//nucleus;GO:0005737//cytoplasm;GO:0005826//actomyosin contractile ring;GO:0005856//cytoskeleton;GO:0005933//cellular bud;GO:0005935//cellular bud neck;GO:0005938//cell cortex;GO:0015629//actin cytoskeleton;GO:0016020//membrane;GO:…	GO:0003674//molecular_function;GO:0005488//binding;GO:0005515//protein binding;GO:0030674//protein binding, bridging;GO:0060090//binding, bridging	GO:0000003//reproduction;GO:0000082//G1/S transition of mitotic cell cycle;GO:0000209//protein polyubiquitination;GO:0000278//mitotic cell cycle;GO:0000749//response to pheromone involved in conjugation with cellular fusion;GO:0000751//mitotic cell cycle arrest in response to pheromone;GO:0003006//developmental process involved in reproduction;GO:0005975//carbohydrate metabolic process;GO:0005996…
gene-CAALFM_C112520WA	GSG1	Putative subunit of the TRAPP complex; involved in targeting of ER-to-Golgi transport vesicles; flow model biofilm induced	-2.51543	4.28e-10	5.76e-09	TRS85	KHC84641.1 hypothetical protein MGS_01213 [Candida albicans P78042]	-
gene-CAALFM_CR00780CA	GSY1	Glycogen synthase (UDP glucose/starch glucosyltransferase); transcript repressed by yeast-hyphal switch, Efg1-regulated; strong oxidative stress induced; colony morphology-related regulation by Ssn6; stationary phase enriched	-2.94191	1.47e-20	9e-19	gsy-1	XP_717968.1 glycogen (starch) synthase [Candida albicans SC5314]	Metabolism;Metabolism;Metabolism	Global and overview maps;Global and overview maps;Carbohydrate metabolism	ko01100//Metabolic pathways;ko01110//Biosynthesis of secondary metabolites;ko00500//Starch and sucrose metabolism	K00693;K00693;K00693	GO:0005575//cellular_component;GO:0005622//intracellular;GO:0005623//cell;GO:0005737//cytoplasm;GO:0044424//intracellular part;GO:0044464//cell part	GO:0003674//molecular_function;GO:0003824//catalytic activity;GO:0004373//glycogen (starch) synthase activity;GO:0008194//UDP-glycosyltransferase activity;GO:0016740//transferase activity;GO:0016757//transferase activity, transferring glycosyl groups;GO:0016758//transferase activity, transferring hexosyl groups;GO:0035251//UDP-glucosyltransferase activity;GO:0046527//glucosyltransferase activity	GO:0000045//autophagosome assembly;GO:0000271//polysaccharide biosynthetic process;GO:0000272//polysaccharide catabolic process;GO:0005975//carbohydrate metabolic process;GO:0005976//polysaccharide metabolic process;GO:0005977//glycogen metabolic process;GO:0005978//glycogen biosynthetic process;GO:0005980//glycogen catabolic process;GO:0005981//regulation of glycogen catabolic process;GO:0006073…
gene-CAALFM_C208600WA	GTR1	Putative GTP-binding protein; involved in activation of TOR1C during starvation response; transcript is upregulated in clinical isolates from HIV+ patients with oral candidiasis; (see Locus History Note for Assembly 19 correction)	-1.06485	0.00408456	0.0118421	GTR1	XP_714461.2 Rag GTPase [Candida albicans SC5314]	-
gene-CAALFM_C303720WA	GTT11	Glutathione S-transferase, localized to ER; induced in exponentially growing cells, under oxidative stress; induced by nitric oxide; Spider biofilm induced	1.19707	0.0176647	0.0412566	GTT1	XP_019330853.1 Gtt11p [Candida albicans SC5314]	Metabolism;Metabolism
gene-CAALFM_C109490CA	GUA1	Putative GMP synthase, involved in the final step of guanine biosynthesis; soluble protein in hyphae; flucytosine induced; macrophage-downregulated protein abundance; protein level decreases in stationary phase cultures	-1.29431	8.79e-10	1.13e-08	GUA1	XP_723499.1 GMP synthase (glutamine-hydrolyzing) [Candida albicans SC5314]	Metabolism;Metabolism
gene-CAALFM_C206200CA	GUF1	Ortholog(s) have GTPase activity, mitochondrial ribosome binding activity, role in positive regulation of translation and mitochondrial matrix localization	2.32381	0.000108713	0.000488621	GUF1	XP_711475.1 GTPase [Candida albicans SC5314]	-
gene-CAALFM_C113540WA	GUP1	Putative O-acyltransferase with a role in glycerol uptake; functionally complements growth of S. cerevisiae gup1 mutant under salt stress; required for normal ergosterol distribution, hyphal growth, biofilm formation	-3.30567	1.18e-21	7.65e-20	GUP1	XP_722191.1 O-acyltransferase [Candida albicans SC5314]	-
gene-CAALFM_CR05220CA	GUT1	Putative glycerol kinase; downregulated upon adherence to polystyrene; greater mRNA abundance observed in a cyr1 homozygous null mutant than in wild type	2.45848	2.42e-05	0.000128244	GUT1	XP_710317.1 glycerol kinase [Candida albicans SC5314]	Metabolism;Metabolism	Global and overview maps;Lipid metabolism	ko01100//Metabolic pathways;ko00561//Glycerolipid metabolism	K00864;K00864	GO:0005575//cellular_component;GO:0005622//intracellular;GO:0005623//cell;GO:0005737//cytoplasm;GO:0005739//mitochondrion;GO:0005829//cytosol;GO:0043226//organelle;GO:0043227//membrane-bounded organelle;GO:0043229//intracellular organelle;GO:0043231//intracellular membrane-bounded organelle;GO:0044424//intracellular part;GO:0044444//cytoplasmic part;GO:0044464//cell part	GO:0000166//nucleotide binding;GO:0003674//molecular_function;GO:0003824//catalytic activity;GO:0004370//glycerol kinase activity;GO:0004856//xylulokinase activity;GO:0005488//binding;GO:0005515//protein binding;GO:0005524//ATP binding;GO:0008144//drug binding;GO:0008270//zinc ion binding;GO:0008737//L-fuculokinase activity;GO:0008741//ribulokinase activity;GO:0008993//rhamnulokinase activity;GO:…	GO:0005975//carbohydrate metabolic process;GO:0005997//xylulose metabolic process;GO:0006066//alcohol metabolic process;GO:0006071//glycerol metabolic process;GO:0006072//glycerol-3-phosphate metabolic process;GO:0006629//lipid metabolic process;GO:0006638//neutral lipid metabolic process;GO:0006639//acylglycerol metabolic process;GO:0006641//triglyceride metabolic process;GO:0006793//phosphorus …
gene-CAALFM_C405550CA	GVP36	BAR domain protein; ocalizes to early and late Golgi vesicles; predicted role in adaptation to varying nutrient concentrations, fluid-phase endocytosis, actin cytoskeleton polarization and vacuole biogenesis; rat catheter biofilm repressed	-1.00679	2.2e-06	1.48e-05	GVP36	XP_716544.1 Gvp36p [Candida albicans SC5314]	-	-	-	-	GO:0000139//Golgi membrane;GO:0005575//cellular_component;GO:0005622//intracellular;GO:0005623//cell;GO:0005737//cytoplasm;GO:0005794//Golgi apparatus;GO:0005829//cytosol;GO:0012505//endomembrane system;GO:0016020//membrane;GO:0016021//integral component of membrane;GO:0030173//integral component of Golgi membrane;GO:0031090//organelle membrane;GO:0031224//intrinsic component of membrane;GO:00312…	GO:0003674//molecular_function;GO:0005515//protein binding;GO:0008199//ferric iron binding;GO:0019904//protein domain specific binding	GO:0000003//reproduction;GO:0006810//transport;GO:0006897//endocytosis;GO:0006996//organelle organization;GO:0007010//cytoskeleton organization;GO:0007033//vacuole organization;GO:0007049//cell cycle;GO:0007163//establishment or maintenance of cell polarity;GO:0008150//biological_process;GO:0009987//cellular process;GO:0016043//cellular component organization;GO:0016192//vesicle-mediated transpor…
gene-CAALFM_C210610WA	GYP5	Putative Rab GTPase activator; role in ER to Golgi vesicle-mediated transport; Spider biofilm induced	1.58183	0.000977092	0.00347066	GYP5	XP_717143.2 Gyp5p [Candida albicans SC5314]	-
gene-CAALFM_CR02850CA	GZF3	GATA-type transcription factor; oxidative stress-induced via Cap1; mutant has abnormal colony morphology and altered sensitivity to fluconazole, LiCl, and copper; Spider biofilm induced	1.95457	0.00082818	0.00300352	GZF3	XP_715773.2 Gzf3p [Candida albicans SC5314]	-	-	-	-	GO:0005575//cellular_component;GO:0005622//intracellular;GO:0005623//cell;GO:0005634//nucleus;GO:0043226//organelle;GO:0043227//membrane-bounded organelle;GO:0043229//intracellular organelle;GO:0043231//intracellular membrane-bounded organelle;GO:0044424//intracellular part;GO:0044464//cell part	GO:0003674//molecular_function;GO:0003676//nucleic acid binding;GO:0003677//DNA binding;GO:0005488//binding;GO:0008270//zinc ion binding;GO:0043167//ion binding;GO:0043169//cation binding;GO:0043565//sequence-specific DNA binding;GO:0046872//metal ion binding;GO:0046914//transition metal ion binding;GO:0097159//organic cyclic compound binding;GO:1901363//heterocyclic compound binding	GO:0006355//regulation of transcription, DNA-templated;GO:0006950//response to stress;GO:0008150//biological_process;GO:0009266//response to temperature stimulus;GO:0009408//response to heat;GO:0009628//response to abiotic stimulus;GO:0009889//regulation of biosynthetic process;GO:0009987//cellular process;GO:0010035//response to inorganic substance;GO:0010038//response to metal ion;GO:0010226//r…
gene-CAALFM_C405110CA	HAP41	Putative Hap4-like transcription factor; Hap43-repressed; not required for response to low iron; induced by Mnl1 under weak acid stress; Spider biofilm induced	2.00411	5.52e-07	4.23e-06	--	XP_019330932.1 Hap41p [Candida albicans SC5314]	-	-	-	-	GO:0005634//nucleus	-	GO:0006355//regulation of transcription, DNA-templated
gene-CAALFM_C201700CA	HAP42	Predicted transcription factor; possibly an essential gene, disruptants not obtained by UAU1 method	2.62083	3.29e-05	0.000170073	--	KHC88733.1 hypothetical protein I503_01608 [Candida albicans SC5314]	-
gene-CAALFM_C500940CA	HAP5	Component of CCAAT-binding transcription factor; roles in filamentous growth, low-iron induction of FRP1; regulates genes involved in respiratory growth; functional homolog of S. cerevisiae Hap5p; Cap1p-dependent expression in low iron	1.74449	0.00505764	0.0142929	HAP5	XP_715735.2 Hap5p [Candida albicans SC5314]	-	-	-	-	GO:0005575//cellular_component;GO:0005622//intracellular;GO:0005623//cell;GO:0005634//nucleus;GO:0005654//nucleoplasm;GO:0005667//transcription factor complex;GO:0016602//CCAAT-binding factor complex;GO:0031974//membrane-enclosed lumen;GO:0031981//nuclear lumen;GO:0032991//macromolecular complex;GO:0032993//protein-DNA complex;GO:0043226//organelle;GO:0043227//membrane-bounded organelle;GO:004322…	GO:0000976//transcription regulatory region sequence-specific DNA binding;GO:0000977//RNA polymerase II regulatory region sequence-specific DNA binding;GO:0000978//RNA polymerase II core promoter proximal region sequence-specific DNA binding;GO:0000980//RNA polymerase II distal enhancer sequence-specific DNA binding;GO:0000981//RNA polymerase II transcription factor activity, sequence-specific DN…	GO:0000429//carbon catabolite regulation of transcription from RNA polymerase II promoter;GO:0000436//carbon catabolite activation of transcription from RNA polymerase II promoter;GO:0000902//cell morphogenesis;GO:0000904//cell morphogenesis involved in differentiation;GO:0006139//nucleobase-containing compound metabolic process;GO:0006281//DNA repair;GO:0006351//transcription, DNA-templated;GO:0…
gene-CAALFM_C504750CA	HAS1	Functional homolog of S. cerevisiae Has1p, which is a nucleolar protein of the DEAD-box ATP-dependent RNA helicase family that is involved in biogenesis of the ribosome, particularly the small (40S) subunit; caspofungin-downregulated	1.59533	0.0020706	0.00663337	HAS1	KGQ86876.1 ATP-dependent RNA helicase HAS1 [Candida albicans P37005]	-	-	-	-	GO:0000785//chromatin;GO:0000792//heterochromatin;GO:0000932//cytoplasmic mRNA processing body;GO:0001520//outer dense fiber;GO:0005575//cellular_component;GO:0005622//intracellular;GO:0005623//cell;GO:0005634//nucleus;GO:0005635//nuclear envelope;GO:0005658//alpha DNA polymerase:primase complex;GO:0005694//chromosome;GO:0005730//nucleolus;GO:0005732//small nucleolar ribonucleoprotein complex;GO:…	GO:0000166//nucleotide binding;GO:0003674//molecular_function;GO:0003676//nucleic acid binding;GO:0003677//DNA binding;GO:0003688//DNA replication origin binding;GO:0003690//double-stranded DNA binding;GO:0003723//RNA binding;GO:0003724//RNA helicase activity;GO:0003824//catalytic activity;GO:0004003//ATP-dependent DNA helicase activity;GO:0004004//ATP-dependent RNA helicase activity;GO:0004386//…	GO:0000003//reproduction;GO:0000288//nuclear-transcribed mRNA catabolic process, deadenylation-dependent decay;GO:0000291//nuclear-transcribed mRNA catabolic process, exonucleolytic;GO:0000462//maturation of SSU-rRNA from tricistronic rRNA transcript (SSU-rRNA, 5.8S rRNA, LSU-rRNA);GO:0000463//maturation of LSU-rRNA from tricistronic rRNA transcript (SSU-rRNA, 5.8S rRNA, LSU-rRNA);GO:0000470//mat…
gene-CAALFM_C303650WA	HBR3	Essential protein; regulated by hemoglobin; S. cerevisiae ortholog is essential; Hap43p-induced gene	3.60185	3.5e-15	9.93e-14	NOB1	XP_712756.1 rRNA-binding endoribonuclease [Candida albicans SC5314]	Genetic Information Processing
gene-CAALFM_C402830CA	HCA4	Putative role in regulation of cell wall biogenesis; Hap43p-induced gene; possibly an essential gene, disruptants not obtained by UAU1 method; flow model and rat catheter biofilm induced	3.15926	1.34e-08	1.39e-07	DBP4	XP_720463.1 RNA-dependent ATPase [Candida albicans SC5314]	-	-	-	-	GO:0005575//cellular_component;GO:0005622//intracellular;GO:0005623//cell;GO:0005634//nucleus;GO:0005658//alpha DNA polymerase:primase complex;GO:0005730//nucleolus;GO:0005737//cytoplasm;GO:0030684//preribosome;GO:0031974//membrane-enclosed lumen;GO:0031981//nuclear lumen;GO:0032040//small-subunit processome;GO:0032991//macromolecular complex;GO:0043226//organelle;GO:0043227//membrane-bounded org…	GO:0000166//nucleotide binding;GO:0003674//molecular_function;GO:0003676//nucleic acid binding;GO:0003677//DNA binding;GO:0003688//DNA replication origin binding;GO:0003723//RNA binding;GO:0003724//RNA helicase activity;GO:0003824//catalytic activity;GO:0004003//ATP-dependent DNA helicase activity;GO:0004004//ATP-dependent RNA helicase activity;GO:0004386//helicase activity;GO:0005488//binding;GO…	GO:0002164//larval development;GO:0006139//nucleobase-containing compound metabolic process;GO:0006260//DNA replication;GO:0006268//DNA unwinding involved in DNA replication;GO:0006281//DNA repair;GO:0006310//DNA recombination;GO:0006364//rRNA processing;GO:0006396//RNA processing;GO:0006725//cellular aromatic compound metabolic process;GO:0006807//nitrogen compound metabolic process;GO:0007275//…
gene-CAALFM_C109870WA	HCM1	Protein with forkhead domain; similar to S. cerevisiae Hcm1p; Hap43p-induced gene	2.08631	0.000170974	0.000734726	44805	XP_723538.1 Hcm1p [Candida albicans SC5314]	-
gene-CAALFM_CR02050CA	HDA1	Histone deacetylase; inducer of filamentation; conserved deacetylation motif; regulates white-to-opaque switch frequency but not opaque-to-white switch; greater expression in white cells than opaque cells; inhibited by trichostatin-A	2.85549	5.53e-08	5.14e-07	HDA1	XP_718271.1 histone deacetylase [Candida albicans SC5314]	-	-	-	-	GO:0000118//histone deacetylase complex;GO:0000228//nuclear chromosome;GO:0000775//chromosome, centromeric region;GO:0000781//chromosome, telomeric region;GO:0000785//chromatin;GO:0000790//nuclear chromatin;GO:0000792//heterochromatin;GO:0005575//cellular_component;GO:0005622//intracellular;GO:0005623//cell;GO:0005634//nucleus;GO:0005654//nucleoplasm;GO:0005694//chromosome;GO:0005720//nuclear het…	GO:0003674//molecular_function;GO:0003682//chromatin binding;GO:0003824//catalytic activity;GO:0004407//histone deacetylase activity;GO:0005488//binding;GO:0005515//protein binding;GO:0016787//hydrolase activity;GO:0016810//hydrolase activity, acting on carbon-nitrogen (but not peptide) bonds;GO:0016811//hydrolase activity, acting on carbon-nitrogen (but not peptide) bonds, in linear amides;GO:00…	GO:0000122//negative regulation of transcription from RNA polymerase II promoter;GO:0000183//chromatin silencing at rDNA;GO:0001300//chronological cell aging;GO:0001301//progressive alteration of chromatin involved in cell aging;GO:0001302//replicative cell aging;GO:0001304//progressive alteration of chromatin involved in replicative cell aging;GO:0001308//negative regulation of chromatin silenci…
gene-CAALFM_C304060CA	HEM13	Coproporphyrinogen III oxidase; antigenic; on yeast cell surface, not hyphae; iron-regulated expression; Hap43, macrophage-repressed; farnesol-induced; possibly essential; flow model biofilm induced; rat catheter, Spider biofilm repressed	-1.74672	8.46e-15	2.31e-13	HEM13	XP_710999.1 coproporphyrinogen oxidase [Candida albicans SC5314]	Metabolism;Metabolism;Metabolism
gene-CAALFM_C108880WA	HEM14	Putative protoporphyrinogen oxidase; involved in heme biosynthesis; predicted Kex2p substrate; iron regulated transcript; Yfh1-induced; Hap43-repressed; rat catheter biofilm repressed	-2.43452	7.78e-15	2.14e-13	HEM14	XP_723433.2 oxygen-dependent protoporphyrinogen oxidase [Candida albicans SC5314]	Metabolism;Metabolism;Metabolism
gene-CAALFM_C210360CA	HEM3	Hydroxymethylbilane synthase; converts 4-porphobilinogen to hydroxymethylbilane in heme biosynthesis; induced in high iron, CO2; alkaline repressed; regulated by Sef1, Sfu1, and Hap43; rat catheter and Spider biofilm induced	-1.37446	4.72e-10	6.32e-09	HEM3	XP_714388.1 hydroxymethylbilane synthase [Candida albicans SC5314]	Metabolism;Metabolism;Metabolism
gene-CAALFM_C303100CA	HFI1	Ortholog(s) have transcription coactivator activity, transcription coregulator activity and role in chromatin organization, histone acetylation, transcription by RNA polymerase II	1.62908	0.00335797	0.0100589	hfi1	KGQ92239.1 transcriptional coactivator HFI1/ADA1 [Candida albicans P37005]	-
gene-CAALFM_C402050WA	HGH1	Putative HMG1/2-related protein; transcript regulated by Mig1	-1.04084	1.12e-07	9.79e-07	HGH1	XP_722659.1 Hgh1p [Candida albicans SC5314]	-	-	-	-	GO:0005575//cellular_component;GO:0005622//intracellular;GO:0005623//cell;GO:0005634//nucleus;GO:0005737//cytoplasm;GO:0043226//organelle;GO:0043227//membrane-bounded organelle;GO:0043229//intracellular organelle;GO:0043231//intracellular membrane-bounded organelle;GO:0044424//intracellular part;GO:0044464//cell part	GO:0003674//molecular_function	GO:0006355//regulation of transcription, DNA-templated;GO:0008150//biological_process
gene-CAALFM_C603790CA	HGT10	Glycerol permease involved in glycerol uptake; member of the major facilitator superfamily; induced by osmotic stress, at low glucose in rich media, during cell wall regeneration; 12 membrane spans; Hap43p-induced gene	3.31081	1.53e-20	9.25e-19	STL1	XP_718089.1 glucose-inactivated glycerol proton symporter [Candida albicans SC5314]	-	-	-	-	GO:0000322//storage vacuole;GO:0000323//lytic vacuole;GO:0000324//fungal-type vacuole;GO:0005575//cellular_component;GO:0005622//intracellular;GO:0005623//cell;GO:0005737//cytoplasm;GO:0005773//vacuole;GO:0005886//plasma membrane;GO:0005887//integral component of plasma membrane;GO:0016020//membrane;GO:0016021//integral component of membrane;GO:0031224//intrinsic component of membrane;GO:0043226/…	GO:0003674//molecular_function;GO:0005215//transporter activity;GO:0005351//sugar:proton symporter activity;GO:0005355//glucose transmembrane transporter activity;GO:0005402//cation:sugar symporter activity;GO:0008324//cation transmembrane transporter activity;GO:0015075//ion transmembrane transporter activity;GO:0015077//monovalent inorganic cation transmembrane transporter activity;GO:0015078//…	GO:0006810//transport;GO:0006811//ion transport;GO:0006812//cation transport;GO:0006817//phosphate ion transport;GO:0008150//biological_process;GO:0008643//carbohydrate transport;GO:0008645//hexose transport;GO:0015672//monovalent inorganic cation transport;GO:0015749//monosaccharide transport;GO:0015791//polyol transport;GO:0015793//glycerol transport;GO:0015850//organic hydroxy compound transpo…
gene-CAALFM_C300220WA	HGT19	Putative MFS glucose/myo-inositol transporter; 20 member family; 12 transmembrane segments, extended N terminus; expressed in rich medium; Hap43, phagocytosis, rat catheter, Spider and flow model biofilm induced	-1.40632	2.61e-09	3.07e-08	PLT6	XP_717819.1 Hgt19p [Candida albicans SC5314]	-
gene-CAALFM_C305270CA	HGT5	Putative glucose transporter of the major facilitator superfamily; the C. albicans glucose transporter family comprises 20 members; 12 probable membrane-spanning segments, extended N terminus; expressed in rich medium; Hap43p-repressed	-1.5541	6.33e-10	8.33e-09	STP10	XP_723214.1 Hgt5p [Candida albicans SC5314]	-
gene-CAALFM_C201020WA	HGT6	Putative high-affinity MFS glucose transporter; 20 family members; induced in core stress response; fluconazole, oralpharyngeal candidasis induced; flow model biofilm induced; Spider biofilm induced	-3.31086	4.7e-16	1.53e-14	RAG1	XP_719469.1 hexose transporter [Candida albicans SC5314]	Cellular Processes
gene-CAALFM_C201000WA	HGT7	Putative MFS glucose transporter; glucose, fluconazole, Snf3 induced, expressed at high glucose; 20 member C. albicans glucose transporter family; 12 TM regions predicted; flow model biofilm induced; Spider biofilm repressed	-1.41091	1.07e-11	1.9e-10	RAG1	XP_719472.2 Hgt7p [Candida albicans SC5314]	Cellular Processes
gene-CAALFM_C104240CA	HHF1	Putative histone H4; repressed in fkh2 mutant; regulated by Efg1; fluconazole induced; amphotericin B repressed; farnesol regulated; colony morphology-related gene regulation by Ssn6; Hap43-induced; rat catheter and Spider biofilm repressed	2.1134	3.55e-07	2.84e-06	HHF1	XP_002417070.1 histone H4, putative [Candida dubliniensis CD36]	-
gene-CAALFM_CR06800CA	HHF22	Putative histone H4; regulated by Efg1; flucytosine, fluconazole-induced; amphotericin B, caspofungin repressed; colony morphology-related gene regulation by Ssn6; Hap43-induced; rat catheter and Spider biofilm repressed	2.16962	2.7e-07	2.21e-06	HHF1	XP_002417070.1 histone H4, putative [Candida dubliniensis CD36]	-	-	-	-	GO:0000315//organellar large ribosomal subunit;GO:0005669//transcription factor TFIID complex;GO:0022625//cytosolic large ribosomal subunit;GO:0071821//FANCM-MHF complex	GO:0003677//DNA binding;GO:0003735//structural constituent of ribosome	GO:0006352//DNA-templated transcription, initiation;GO:0006412//translation
gene-CAALFM_CR06810WA	HHT2	Putative histone H3; farnesol regulated; Hap43-induced; rat catheter and Spider biofilm repressed	2.46297	1.98e-13	4.65e-12	HHT21	XP_002417071.1 histone H3, putative [Candida dubliniensis CD36]	-	-	-	-	GO:0000785//chromatin;GO:0000786//nucleosome;GO:0005575//cellular_component;GO:0005622//intracellular;GO:0005623//cell;GO:0005634//nucleus;GO:0005694//chromosome;GO:0032991//macromolecular complex;GO:0032993//protein-DNA complex;GO:0043226//organelle;GO:0043227//membrane-bounded organelle;GO:0043228//non-membrane-bounded organelle;GO:0043229//intracellular organelle;GO:0043231//intracellular memb…	GO:0003674//molecular_function;GO:0003676//nucleic acid binding;GO:0003677//DNA binding;GO:0005488//binding;GO:0005515//protein binding;GO:0046982//protein heterodimerization activity;GO:0046983//protein dimerization activity;GO:0097159//organic cyclic compound binding;GO:1901363//heterocyclic compound binding	-
gene-CAALFM_C104260WA	HHT21	Putative histone H3; amphotericin B repressed; regulated by Efg1, farnesol; Hap43-induced; rat catheter and Spider biofilm repressed	1.91538	2.02e-07	1.68e-06	HHT21	XP_002417071.1 histone H3, putative [Candida dubliniensis CD36]	-
gene-CAALFM_C505320CA	HIS1	ATP phosphoribosyl transferase; enzyme of histidine biosynthesis; acid upregulated/alkaline repressed by Rim101; regulated by Gcn2, Gcn4; strain CA9 is a his1 mutant; flow model biofilm induced; Spider biofilm repressed	9.76261	4.15e-10	5.61e-09	HIS1	XP_721934.1 ATP phosphoribosyltransferase [Candida albicans SC5314]	Metabolism;Metabolism;Metabolism;Metabolism	Global and overview maps;Global and overview maps;Global and overview maps;Amino acid metabolism	ko01100//Metabolic pathways;ko01110//Biosynthesis of secondary metabolites;ko01230//Biosynthesis of amino acids;ko00340//Histidine metabolism	K00765;K00765;K00765;K00765	GO:0005575//cellular_component;GO:0005622//intracellular;GO:0005623//cell;GO:0005737//cytoplasm;GO:0044424//intracellular part;GO:0044464//cell part	GO:0000166//nucleotide binding;GO:0000287//magnesium ion binding;GO:0003674//molecular_function;GO:0003824//catalytic activity;GO:0003879//ATP phosphoribosyltransferase activity;GO:0004825//methionine-tRNA ligase activity;GO:0005488//binding;GO:0005524//ATP binding;GO:0008144//drug binding;GO:0016740//transferase activity;GO:0016757//transferase activity, transferring glycosyl groups;GO:0016763//…	GO:0000105//histidine biosynthetic process;GO:0006082//organic acid metabolic process;GO:0006431//methionyl-tRNA aminoacylation;GO:0006520//cellular amino acid metabolic process;GO:0006547//histidine metabolic process;GO:0006725//cellular aromatic compound metabolic process;GO:0006807//nitrogen compound metabolic process;GO:0008150//biological_process;GO:0008152//metabolic process;GO:0008652//cel…
gene-CAALFM_C204810WA	HIS3	Imidazoleglycerol-phosphate dehydratase, enzyme of histidine biosynthesis; functionally complements S. cerevisiae his3-1 mutation; hyphal-induced expression; regulated by Gcn2p and Gcn4p; fungal-specific (no human or murine homolog)	1.57909	0.00185935	0.00603511	HIS3	XP_710611.1 imidazoleglycerol-phosphate dehydratase [Candida albicans SC5314]	Metabolism;Metabolism;Metabolism;Metabolism
gene-CAALFM_C703720CA	HIS7	Putative imidazole glycerol phosphate synthase; histidine biosynthesis; no human/murine homolog; transcription induced by histidine starvation; regulated by Gcn2p and Gcn4p; higher protein level in stationary phase	-1.17356	5.51e-09	6.09e-08	HIS7	XP_710533.1 imidazoleglycerol-phosphate synthase [Candida albicans SC5314]	Metabolism;Metabolism;Metabolism;Metabolism	Global and overview maps;Global and overview maps;Global and overview maps;Amino acid metabolism	ko01100//Metabolic pathways;ko01110//Biosynthesis of secondary metabolites;ko01230//Biosynthesis of amino acids;ko00340//Histidine metabolism	K01663;K01663;K01663;K01663	GO:0005575//cellular_component;GO:0005622//intracellular;GO:0005623//cell;GO:0005737//cytoplasm;GO:0005951//carbamoyl-phosphate synthase complex;GO:0009507//chloroplast;GO:0009532//plastid stroma;GO:0009536//plastid;GO:0009570//chloroplast stroma;GO:0043226//organelle;GO:0043227//membrane-bounded organelle;GO:0043229//intracellular organelle;GO:0043231//intracellular membrane-bounded organelle;GO…	GO:0000107//imidazoleglycerol-phosphate synthase activity;GO:0003674//molecular_function;GO:0003824//catalytic activity;GO:0003922//GMP synthase (glutamine-hydrolyzing) activity;GO:0003949//1-(5-phosphoribosyl)-5-[(5-phosphoribosylamino)methylideneamino]imidazole-4-carboxamide isomerase activity;GO:0004088//carbamoyl-phosphate synthase (glutamine-hydrolyzing) activity;GO:0004359//glutaminase acti…	GO:0000105//histidine biosynthetic process;GO:0006082//organic acid metabolic process;GO:0006177//GMP biosynthetic process;GO:0006520//cellular amino acid metabolic process;GO:0006541//glutamine metabolic process;GO:0006547//histidine metabolic process;GO:0006725//cellular aromatic compound metabolic process;GO:0006807//nitrogen compound metabolic process;GO:0008150//biological_process;GO:0008152…
gene-CAALFM_C601390WA	HOC1	Protein with similarity to mannosyltransferases; similar to S. cerevisiae Hoc1p and C. albicans Och1p	-1.62398	7.27e-12	1.31e-10	HOC1	XP_716752.2 alpha-1,6-mannosyltransferase [Candida albicans SC5314]	Metabolism;Metabolism	Global and overview maps;Glycan biosynthesis and metabolism	ko01100//Metabolic pathways;ko00513//Various types of N-glycan biosynthesis	K05534;K05534	GO:0000136//alpha-1,6-mannosyltransferase complex;GO:0000137//Golgi cis cisterna;GO:0000139//Golgi membrane;GO:0005575//cellular_component;GO:0005622//intracellular;GO:0005623//cell;GO:0005737//cytoplasm;GO:0005794//Golgi apparatus;GO:0005795//Golgi stack;GO:0012505//endomembrane system;GO:0016020//membrane;GO:0016021//integral component of membrane;GO:0030173//integral component of Golgi membran…	GO:0003674//molecular_function;GO:0003824//catalytic activity;GO:0016740//transferase activity;GO:0016757//transferase activity, transferring glycosyl groups	GO:0000032//cell wall mannoprotein biosynthetic process;GO:0005975//carbohydrate metabolic process;GO:0005976//polysaccharide metabolic process;GO:0006056//mannoprotein metabolic process;GO:0006057//mannoprotein biosynthetic process;GO:0006080//substituted mannan metabolic process;GO:0006491//N-glycan processing;GO:0006807//nitrogen compound metabolic process;GO:0008150//biological_process;GO:000…
gene-CAALFM_C400370WA	HOF1	Protein involved in cytokinesis and DNA damage response; interacts genetically with Rad53p-dependent checkpoint; mutant is viable	1.6515	0.00372571	0.0109382	--	XP_713345.1 formin-binding protein [Candida albicans SC5314]	-	-	-	-	GO:0000142//cellular bud neck contractile ring;GO:0000144//cellular bud neck septin ring;GO:0000399//cellular bud neck septin structure;GO:0005575//cellular_component;GO:0005622//intracellular;GO:0005623//cell;GO:0005737//cytoplasm;GO:0005826//actomyosin contractile ring;GO:0005856//cytoskeleton;GO:0005933//cellular bud;GO:0005935//cellular bud neck;GO:0005938//cell cortex;GO:0005940//septin ring…	GO:0003674//molecular_function;GO:0003677//DNA binding;GO:0005488//binding;GO:0005515//protein binding;GO:0008092//cytoskeletal protein binding;GO:0070403//NAD+ binding	GO:0000278//mitotic cell cycle;GO:0000281//mitotic cytokinesis;GO:0000910//cytokinesis;GO:0000917//barrier septum assembly;GO:0006950//response to stress;GO:0006974//cellular response to DNA damage stimulus;GO:0007049//cell cycle;GO:0008150//biological_process;GO:0008156//negative regulation of DNA replication;GO:0009987//cellular process;GO:0010639//negative regulation of organelle organization;…
gene-CAALFM_C101390CA	HOT1	Putative transcription factor; required for inhibition of filamentous growth by farnesoic acid and for expression of PHO81; filament induced	2.08967	0.000326551	0.00131011	HOT1	ARH13829.1 Hot1 [Candida albicans]	Environmental Information Processing
gene-CAALFM_C305150WA	HRP1	Putative cleavage factor I subunit; required for the cleavage and polyadenylation of pre-mRNA 3' ends; Spider biofilm repressed	1.60927	4.65e-05	0.000231169	HRP1	KGQ92433.1 RNA-binding protein Musashi [Candida albicans P37005]	Genetic Information Processing
gene-CAALFM_C401690CA	HRT2	Protein described as having a role in Ty3 transposition; repressed in hyphae; stationary phase enriched protein; rat catheter and Spider biofilm repressed	-2.55752	2e-20	1.18e-18	YMR027W	XP_722696.2 putative methyltransferase [Candida albicans SC5314]	-	-	-	-	GO:0005575//cellular_component;GO:0005622//intracellular;GO:0005623//cell;GO:0005634//nucleus;GO:0005737//cytoplasm;GO:0043226//organelle;GO:0043227//membrane-bounded organelle;GO:0043229//intracellular organelle;GO:0043231//intracellular membrane-bounded organelle;GO:0044424//intracellular part;GO:0044464//cell part	GO:0003674//molecular_function;GO:0003824//catalytic activity;GO:0005488//binding;GO:0005515//protein binding;GO:0008168//methyltransferase activity;GO:0008171//O-methyltransferase activity;GO:0008276//protein methyltransferase activity;GO:0008757//S-adenosylmethionine-dependent methyltransferase activity;GO:0010340//carboxyl-O-methyltransferase activity;GO:0016740//transferase activity;GO:001674…	GO:0006464//cellular protein modification process;GO:0006479//protein methylation;GO:0006793//phosphorus metabolic process;GO:0006796//phosphate-containing compound metabolic process;GO:0006807//nitrogen compound metabolic process;GO:0006950//response to stress;GO:0006974//cellular response to DNA damage stimulus;GO:0008150//biological_process;GO:0008152//metabolic process;GO:0008213//protein alk…
gene-CAALFM_C502840CA	HSL1	Probable protein kinase involved in determination of morphology during the cell cycle of both yeast-form and hyphal cells via regulation of Swe1p and Cdc28p; required for full virulence and kidney colonization in mouse systemic infection	2.91352	4.53e-11	7.27e-10	HSL1	XP_720615.2 protein kinase [Candida albicans SC5314]	Cellular Processes;Environmental Information Processing	Cell growth and death;Signal transduction	ko04111//Cell cycle - yeast;ko04011//MAPK signaling pathway - yeast	K02515;K02515	GO:0000144//cellular bud neck septin ring;GO:0000399//cellular bud neck septin structure;GO:0005575//cellular_component;GO:0005622//intracellular;GO:0005623//cell;GO:0005634//nucleus;GO:0005654//nucleoplasm;GO:0005737//cytoplasm;GO:0005813//centrosome;GO:0005815//microtubule organizing center;GO:0005829//cytosol;GO:0005856//cytoskeleton;GO:0005933//cellular bud;GO:0005935//cellular bud neck;GO:00…	GO:0000166//nucleotide binding;GO:0003674//molecular_function;GO:0003824//catalytic activity;GO:0004672//protein kinase activity;GO:0004674//protein serine/threonine kinase activity;GO:0004683//calmodulin-dependent protein kinase activity;GO:0005215//transporter activity;GO:0005488//binding;GO:0005515//protein binding;GO:0005516//calmodulin binding;GO:0005524//ATP binding;GO:0008144//drug binding…	GO:0000075//cell cycle checkpoint;GO:0000086//G2/M transition of mitotic cell cycle;GO:0000165//MAPK cascade;GO:0000187//activation of MAPK activity;GO:0000278//mitotic cell cycle;GO:0001403//invasive growth in response to glucose limitation;GO:0001558//regulation of cell growth;GO:0001817//regulation of cytokine production;GO:0001819//positive regulation of cytokine production;GO:0001932//regula…
gene-CAALFM_C703450CA	HSM3	Ortholog(s) have role in mismatch repair, proteasome regulatory particle assembly and cytosol, nucleus localization	-3.53315	5.43e-34	9.64e-32	HSM3	XP_711671.1 Hsm3p [Candida albicans SC5314]	-	-	-	-	-	-	-
gene-CAALFM_C702030WA	HSP90	Essential chaperone, regulates several signal transduction pathways and temperature-induced morphogenesis; activated by heat shock, stress; localizes to surface of hyphae, not yeast cells; mediates echinocandin and biofilm azole resistance	1.45412	0.000871769	0.00314086	HSP90	XP_721353.1 Hsp90 family chaperone [Candida albicans SC5314]	Genetic Information Processing	Folding, sorting and degradation	ko04141//Protein processing in endoplasmic reticulum	K04079	GO:0005575//cellular_component;GO:0005618//cell wall;GO:0005622//intracellular;GO:0005623//cell;GO:0005737//cytoplasm;GO:0005739//mitochondrion;GO:0005829//cytosol;GO:0005886//plasma membrane;GO:0009277//fungal-type cell wall;GO:0009986//cell surface;GO:0016020//membrane;GO:0030312//external encapsulating structure;GO:0030428//cell septum;GO:0030446//hyphal cell wall;GO:0043226//organelle;GO:0043…	GO:0000166//nucleotide binding;GO:0003674//molecular_function;GO:0003824//catalytic activity;GO:0005488//binding;GO:0005515//protein binding;GO:0005524//ATP binding;GO:0008144//drug binding;GO:0016462//pyrophosphatase activity;GO:0016787//hydrolase activity;GO:0016817//hydrolase activity, acting on acid anhydrides;GO:0016818//hydrolase activity, acting on acid anhydrides, in phosphorus-containing…	GO:0006457//protein folding;GO:0006458//'de novo' protein folding;GO:0006950//response to stress;GO:0007154//cell communication;GO:0007165//signal transduction;GO:0008150//biological_process;GO:0009266//response to temperature stimulus;GO:0009405//pathogenesis;GO:0009408//response to heat;GO:0009628//response to abiotic stimulus;GO:0009719//response to endogenous stimulus;GO:0009725//response to …
gene-CAALFM_C501340WA	HST3	Histone H3K56 deacetylase; reduced copy number increases opaque cell formation; repressed by MMS, hydroxyurea and high-levels of hydrogen peroxide; Hap43p-induced; ectopic expression blocks genotoxin-induced switching; nicotinamide target	2.59783	6.63e-06	4e-05	HST3	XP_715697.2 NAD-dependent histone deacetylase [Candida albicans SC5314]	Metabolism;Organismal Systems;Metabolism	Global and overview maps;Aging;Metabolism of cofactors and vitamins	ko01100//Metabolic pathways;ko04213//Longevity regulating pathway - multiple species;ko00760//Nicotinate and nicotinamide metabolism	K11121;K11121;K11121	GO:0000781//chromosome, telomeric region;GO:0005575//cellular_component;GO:0005622//intracellular;GO:0005623//cell;GO:0005634//nucleus;GO:0005694//chromosome;GO:0005737//cytoplasm;GO:0043226//organelle;GO:0043227//membrane-bounded organelle;GO:0043228//non-membrane-bounded organelle;GO:0043229//intracellular organelle;GO:0043231//intracellular membrane-bounded organelle;GO:0043232//intracellular …	GO:0000166//nucleotide binding;GO:0003674//molecular_function;GO:0003824//catalytic activity;GO:0004407//histone deacetylase activity;GO:0005488//binding;GO:0016787//hydrolase activity;GO:0016810//hydrolase activity, acting on carbon-nitrogen (but not peptide) bonds;GO:0016811//hydrolase activity, acting on carbon-nitrogen (but not peptide) bonds, in linear amides;GO:0017136//NAD-dependent histon…	GO:0000724//double-strand break repair via homologous recombination;GO:0000725//recombinational repair;GO:0006082//organic acid metabolic process;GO:0006139//nucleobase-containing compound metabolic process;GO:0006259//DNA metabolic process;GO:0006281//DNA repair;GO:0006302//double-strand break repair;GO:0006310//DNA recombination;GO:0006325//chromatin organization;GO:0006342//chromatin silencing…
gene-CAALFM_C402010CA	HSX11	UDP-glucose:ceramide glucosyltransferase (glucosylceramide synthase [GCS], EC 2.4.1.80); involved in glucosylceramide biosynthesis, which is important for virulence	2.25535	0.00269501	0.00831203	HSX11	XP_722664.1 Hsx11p [Candida albicans SC5314]	Metabolism;Metabolism	Global and overview maps;Lipid metabolism	ko01100//Metabolic pathways;ko00600//Sphingolipid metabolism	K00720;K00720	GO:0000139//Golgi membrane;GO:0005575//cellular_component;GO:0005622//intracellular;GO:0005623//cell;GO:0005737//cytoplasm;GO:0005783//endoplasmic reticulum;GO:0005789//endoplasmic reticulum membrane;GO:0005794//Golgi apparatus;GO:0012505//endomembrane system;GO:0016020//membrane;GO:0016021//integral component of membrane;GO:0031090//organelle membrane;GO:0031224//intrinsic component of membrane;…	GO:0003674//molecular_function;GO:0003824//catalytic activity;GO:0008120//ceramide glucosyltransferase activity;GO:0008194//UDP-glycosyltransferase activity;GO:0016740//transferase activity;GO:0016757//transferase activity, transferring glycosyl groups;GO:0016758//transferase activity, transferring hexosyl groups;GO:0035251//UDP-glucosyltransferase activity;GO:0046527//glucosyltransferase activity	GO:0006629//lipid metabolic process;GO:0006643//membrane lipid metabolic process;GO:0006664//glycolipid metabolic process;GO:0006665//sphingolipid metabolic process;GO:0006672//ceramide metabolic process;GO:0006677//glycosylceramide metabolic process;GO:0006678//glucosylceramide metabolic process;GO:0006679//glucosylceramide biosynthetic process;GO:0006687//glycosphingolipid metabolic process;GO:…
gene-CAALFM_C303910WA	HTA1	Histone H2A; repressed in fkh2 mutant; amphotericin B repressed; farnesol regulated; RNA abundance regulated by tyrosol and cell density; Hap43-induced gene; Spider biofilm repressed	1.54204	0.00159904	0.00529681	HTA1	XP_002548328.1 histone H2A.1 [Candida tropicalis MYA-3404]	-
gene-CAALFM_C104170CA	HTA2	Putative histone H2A; farnesol regulated; rat catheter biofilm repressed; Spider biofilm repressed; Hap43-induced	1.47105	0.00110695	0.0038772	HTA2	XP_002417063.1 histone H2A, putative [Candida dubliniensis CD36]	-
gene-CAALFM_C303280CA	HTA3	Putative histone H2A; amphotericin B repressed; flucytosine induced; RNA abundance regulated by tyrosol and cell density; Spider biofilm repressed	2.13321	7.13e-07	5.33e-06	HTZ1	XP_720022.1 histone H2AZ [Candida albicans SC5314]	-
gene-CAALFM_C403570WA	HWP1	Hyphal cell wall protein; host transglutaminase substrate; opaque-, a-specific, alpha-factor induced; at MTLa side of conjugation tube; virulence complicated by URA3 effects; Bcr1-repressed in RPMI a/a biofilms; Spider biofilm induced	1.30958	0.00610209	0.0167508	HWP1	KGR09438.1 hyphal wall protein 1 [Candida albicans P78048]	-	-	-	-	-	-	-
gene-CAALFM_CR03450WA	HXT5	Putative sugar transporter; induced by ciclopirox olamine; Snf3-induced; alkaline repressed; colony morphology-related gene regulation by Ssn6; possibly essential gene	1.31192	0.0110088	0.0275996	ywtG	XP_019331073.1 Hxt5p [Candida albicans SC5314]	-	-	-	-	GO:0005887//integral component of plasma membrane;GO:0016020//membrane;GO:0016021//integral component of membrane	GO:0008028//monocarboxylic acid transmembrane transporter activity;GO:0015114//phosphate ion transmembrane transporter activity;GO:0015295//solute:proton symporter activity;GO:0022857//transmembrane transporter activity;GO:0042910//xenobiotic transporter activity;GO:0051119//sugar transmembrane transporter activity	GO:0006810//transport;GO:0006817//phosphate ion transport;GO:0008643//carbohydrate transport;GO:0015718//monocarboxylic acid transport;GO:0042908//xenobiotic transport;GO:0055085//transmembrane transport
gene-CAALFM_C113450WA	HYR1	GPI-anchored hyphal cell wall protein; macrophage-induced; repressed by neutrophils; resistance to killing by neutrophils, azoles; regulated by Rfg1, Efg1, Nrg1, Tup1, Cyr1, Bcr1, Hap43; Spider and flow model biofilm induced	1.68943	0.00868467	0.0227056	HYR1	XP_722183.2 Hyr1p [Candida albicans SC5314]	-
gene-CAALFM_C500730WA	HYR3	Putative GPI-anchored adhesin-like protein; similar to Hyr1p induced in high iron; clade-specific repeat variation	-1.25561	1.49e-07	1.27e-06	HYR3	KGR12988.1 hypothetical protein MG9_04005, partial [Candida albicans P37037]	-	-	-	-	GO:0005575//cellular_component;GO:0005576//extracellular region;GO:0005618//cell wall;GO:0005623//cell;GO:0005634//nucleus;GO:0009277//fungal-type cell wall;GO:0009986//cell surface;GO:0016020//membrane;GO:0030312//external encapsulating structure;GO:0031224//intrinsic component of membrane;GO:0031225//anchored component of membrane;GO:0044425//membrane part;GO:0044464//cell part;GO:0071944//cell…	GO:0004842//ubiquitin-protein transferase activity;GO:0005515//protein binding	GO:0008150//biological_process;GO:0009405//pathogenesis;GO:0044419//interspecies interaction between organisms;GO:0051704//multi-organism process
gene-CAALFM_CR00760CA	HYR4	Putative GPI-anchored adhesin-like protein; Rim101-repressed; constitutive expression independent of MTL or white-opaque status	-1.00659	0.000267555	0.00109672	HYR4	KGR04327.1 hypothetical protein MG3_05453 [Candida albicans P78048]	-	-	-	-	-	-	-
gene-CAALFM_C504740CA	HYS2	Putative DNA polymerase III (delta) subunit with a predicted role in DNA replication and DNA repair; cell-cycle regulated periodic mRNA expression	2.46424	5.07e-06	3.13e-05	POL31	XP_721869.1 DNA-directed DNA polymerase delta subunit [Candida albicans SC5314]	Genetic Information Processing;Genetic Information Processing;Genetic Information Processing;Genetic Information Processing;Genetic Information Processing	Replication and repair;Replication and repair;Replication and repair;Replication and repair;Replication and repair	ko03420//Nucleotide excision repair;ko03030//DNA replication;ko03430//Mismatch repair;ko03440//Homologous recombination;ko03410//Base excision repair	K02328;K02328;K02328;K02328;K02328	GO:0000228//nuclear chromosome;GO:0000314//organellar small ribosomal subunit;GO:0005575//cellular_component;GO:0005622//intracellular;GO:0005623//cell;GO:0005634//nucleus;GO:0005654//nucleoplasm;GO:0005657//replication fork;GO:0005694//chromosome;GO:0005737//cytoplasm;GO:0005829//cytosol;GO:0022627//cytosolic small ribosomal subunit;GO:0030894//replisome;GO:0031974//membrane-enclosed lumen;GO:00…	GO:0003674//molecular_function;GO:0003676//nucleic acid binding;GO:0003677//DNA binding;GO:0003735//structural constituent of ribosome;GO:0003824//catalytic activity;GO:0003887//DNA-directed DNA polymerase activity;GO:0005488//binding;GO:0016740//transferase activity;GO:0016772//transferase activity, transferring phosphorus-containing groups;GO:0016779//nucleotidyltransferase activity;GO:0034061/…	GO:0000003//reproduction;GO:0000278//mitotic cell cycle;GO:0000723//telomere maintenance;GO:0000731//DNA synthesis involved in DNA repair;GO:0006139//nucleobase-containing compound metabolic process;GO:0006259//DNA metabolic process;GO:0006260//DNA replication;GO:0006261//DNA-dependent DNA replication;GO:0006271//DNA strand elongation involved in DNA replication;GO:0006272//leading strand elongat…
gene-CAALFM_C502650CA	IFH1	Transcription factor; forms a heterodimer with Fhl11 that is tethered to promoters by Tbf1; positively regulates rRNA and ribosomal protein gene transcription; Spider biofilm induced	2.24292	2.08e-05	0.00011172	IFH1	XP_720590.2 Ifh1p [Candida albicans SC5314]	-	-	-	-	GO:0000228//nuclear chromosome;GO:0000781//chromosome, telomeric region;GO:0000785//chromatin;GO:0000790//nuclear chromatin;GO:0005575//cellular_component;GO:0005622//intracellular;GO:0005623//cell;GO:0005634//nucleus;GO:0005694//chromosome;GO:0005730//nucleolus;GO:0031974//membrane-enclosed lumen;GO:0031981//nuclear lumen;GO:0032545//CURI complex;GO:0032991//macromolecular complex;GO:0043226//or…	GO:0001067//regulatory region nucleic acid binding;GO:0003674//molecular_function;GO:0003676//nucleic acid binding;GO:0003677//DNA binding;GO:0003712//transcription cofactor activity;GO:0003713//transcription coactivator activity;GO:0003714//transcription corepressor activity;GO:0005488//binding;GO:0044212//transcription regulatory region DNA binding;GO:0097159//organic cyclic compound binding;GO…	GO:0000122//negative regulation of transcription from RNA polymerase II promoter;GO:0006139//nucleobase-containing compound metabolic process;GO:0006325//chromatin organization;GO:0006342//chromatin silencing;GO:0006348//chromatin silencing at telomere;GO:0006351//transcription, DNA-templated;GO:0006355//regulation of transcription, DNA-templated;GO:0006357//regulation of transcription from RNA p…
gene-CAALFM_C702940CA	IFM1	Putative mitochondrial translation initiation factor; transcript regulated by Nrg1, Mig1, and Tup1	2.27327	0.000244645	0.00101312	IFM1	KHC30597.1 translation initiation factor IF-2 [Candida albicans P76067]	-	-	-	-	GO:0005575//cellular_component;GO:0005622//intracellular;GO:0005623//cell;GO:0005634//nucleus;GO:0005654//nucleoplasm;GO:0005737//cytoplasm;GO:0005739//mitochondrion;GO:0005759//mitochondrial matrix;GO:0031974//membrane-enclosed lumen;GO:0031981//nuclear lumen;GO:0043226//organelle;GO:0043227//membrane-bounded organelle;GO:0043229//intracellular organelle;GO:0043231//intracellular membrane-bounde…	GO:0000049//tRNA binding;GO:0000166//nucleotide binding;GO:0001882//nucleoside binding;GO:0001883//purine nucleoside binding;GO:0003674//molecular_function;GO:0003676//nucleic acid binding;GO:0003723//RNA binding;GO:0003743//translation initiation factor activity;GO:0003746//translation elongation factor activity;GO:0003747//translation release factor activity;GO:0003824//catalytic activity;GO:00…	GO:0000103//sulfate assimilation;GO:0001514//selenocysteine incorporation;GO:0006412//translation;GO:0006413//translational initiation;GO:0006414//translational elongation;GO:0006415//translational termination;GO:0006417//regulation of translation;GO:0006446//regulation of translational initiation;GO:0006518//peptide metabolic process;GO:0006807//nitrogen compound metabolic process;GO:0006950//re…
gene-CAALFM_CR01820WA	IFU2	Ortholog(s) have ribosomal large subunit binding, tRNA binding activity and role in peptide biosynthetic process, rescue of stalled ribosome, ribosome-associated ubiquitin-dependent protein catabolic process	2.48737	5.48e-06	3.36e-05	RQC2	XP_718248.2 hypothetical protein CAALFM_CR01820WA [Candida albicans SC5314]	-	-	-	-	GO:0005575//cellular_component;GO:0005622//intracellular;GO:0005623//cell;GO:0005634//nucleus;GO:0005737//cytoplasm;GO:0010494//cytoplasmic stress granule;GO:0032991//macromolecular complex;GO:0035770//ribonucleoprotein granule;GO:0036464//cytoplasmic ribonucleoprotein granule;GO:0043226//organelle;GO:0043227//membrane-bounded organelle;GO:0043228//non-membrane-bounded organelle;GO:0043229//intra…	GO:0000049//tRNA binding;GO:0003674//molecular_function;GO:0003676//nucleic acid binding;GO:0003723//RNA binding;GO:0003729//mRNA binding;GO:0005488//binding;GO:0043021//ribonucleoprotein complex binding;GO:0043023//ribosomal large subunit binding;GO:0044877//macromolecular complex binding;GO:0097159//organic cyclic compound binding;GO:1901363//heterocyclic compound binding	GO:0006412//translation;GO:0006414//translational elongation;GO:0006417//regulation of translation;GO:0006508//proteolysis;GO:0006511//ubiquitin-dependent protein catabolic process;GO:0006518//peptide metabolic process;GO:0006611//protein export from nucleus;GO:0006807//nitrogen compound metabolic process;GO:0006810//transport;GO:0006886//intracellular protein transport;GO:0006913//nucleocytoplas…
gene-CAALFM_CR06380CA	IFV1	Predicted ORF overlapping the Major Repeat Sequence on chromosome R; member of a family encoded by FGR6-related genes in the RB2 repeat sequence	1.95085	0.000487878	0.00187516	--	XP_710262.2 hypothetical protein CAALFM_CR06380CA [Candida albicans SC5314]	-	-	-	-	-	-	-
gene-CAALFM_C401370WA	ILV6	Putative regulatory subunit of acetolacetate synthase; alkaline induced; regulated by Gcn2 and Gcn4; protein present in exponential and stationary growth phase yeast; Spider biofilm repressed	-1.31007	5.75e-11	9e-10	ILV6	XP_722721.2 acetolactate synthase regulatory subunit [Candida albicans SC5314]	Metabolism;Metabolism;Metabolism;Metabolism;Metabolism;Metabolism;Metabolism;Metabolism	Global and overview maps;Global and overview maps;Global and overview maps;Global and overview maps;Metabolism of cofactors and vitamins;Carbohydrate metabolism;Amino acid metabolism;Carbohydrate metabolism	ko01100//Metabolic pathways;ko01110//Biosynthesis of secondary metabolites;ko01230//Biosynthesis of amino acids;ko01210//2-Oxocarboxylic acid metabolism;ko00770//Pantothenate and CoA biosynthesis;ko00650//Butanoate metabolism;ko00290//Valine, leucine and isoleucine biosynthesis;ko00660//C5-Branched dibasic acid metabolism	K01653;K01653;K01653;K01653;K01653;K01653;K01653;K01653	GO:0005575//cellular_component;GO:0005622//intracellular;GO:0005623//cell;GO:0005737//cytoplasm;GO:0005739//mitochondrion;GO:0005759//mitochondrial matrix;GO:0005948//acetolactate synthase complex;GO:0009295//nucleoid;GO:0031974//membrane-enclosed lumen;GO:0032991//macromolecular complex;GO:0042645//mitochondrial nucleoid;GO:0043226//organelle;GO:0043227//membrane-bounded organelle;GO:0043228//no…	GO:0003674//molecular_function;GO:0003824//catalytic activity;GO:0003941//L-serine ammonia-lyase activity;GO:0003984//acetolactate synthase activity;GO:0004617//phosphoglycerate dehydrogenase activity;GO:0016740//transferase activity;GO:0016744//transferase activity, transferring aldehyde or ketonic groups;GO:0030234//enzyme regulator activity;GO:0098772//molecular function regulator;GO:1990610//…	GO:0006082//organic acid metabolic process;GO:0006094//gluconeogenesis;GO:0006520//cellular amino acid metabolic process;GO:0006549//isoleucine metabolic process;GO:0006551//leucine metabolic process;GO:0006564//L-serine biosynthetic process;GO:0006565//L-serine catabolic process;GO:0006573//valine metabolic process;GO:0006807//nitrogen compound metabolic process;GO:0008150//biological_process;GO…
gene-CAALFM_C405020WA	IMG2	Mitochondrial ribosomal protein of the large subunit; rat catheter biofilm induced	-13.1325	1.74e-06	1.2e-05	IMG2	XP_717182.2 mitochondrial 54S ribosomal protein IMG2 [Candida albicans SC5314]	-	-	-	-	GO:0000313//organellar ribosome;GO:0000315//organellar large ribosomal subunit;GO:0005575//cellular_component;GO:0005622//intracellular;GO:0005623//cell;GO:0005737//cytoplasm;GO:0005739//mitochondrion;GO:0005759//mitochondrial matrix;GO:0005761//mitochondrial ribosome;GO:0005762//mitochondrial large ribosomal subunit;GO:0005840//ribosome;GO:0015934//large ribosomal subunit;GO:0031974//membrane-en…	GO:0003674//molecular_function;GO:0003735//structural constituent of ribosome;GO:0005198//structural molecule activity	GO:0006412//translation;GO:0006518//peptide metabolic process;GO:0006807//nitrogen compound metabolic process;GO:0008150//biological_process;GO:0008152//metabolic process;GO:0009058//biosynthetic process;GO:0009059//macromolecule biosynthetic process;GO:0009987//cellular process;GO:0010467//gene expression;GO:0019538//protein metabolic process;GO:0032543//mitochondrial translation;GO:0034641//cel…
gene-CAALFM_C102610WA	IML1	Putative protein with a role in autophagy; rat catheter biofilm induced	2.77103	3.03e-06	1.99e-05	IML1	XP_721448.2 Iml1p [Candida albicans SC5314]	-
gene-CAALFM_C103610CA	IMP1	Predicted subunit of the mitochondrial inner membrane peptidase complex involved in protein targeting to mitochondria	-1.17945	1.54e-06	1.07e-05	IMP1	XP_721559.1 endopeptidase catalytic subunit [Candida albicans SC5314]	Genetic Information Processing
gene-CAALFM_C500860WA	IMP2	Predicted subunit of the mitochondrial inner membrane peptidase complex involved in protein targeting to mitochondria	2.63757	5.1e-11	8.09e-10	IMP2	XP_715743.2 endopeptidase catalytic subunit [Candida albicans SC5314]	Genetic Information Processing	Folding, sorting and degradation	ko03060//Protein export	K09648	GO:0005575//cellular_component;GO:0005622//intracellular;GO:0005623//cell;GO:0005737//cytoplasm;GO:0005739//mitochondrion;GO:0005740//mitochondrial envelope;GO:0005743//mitochondrial inner membrane;GO:0016020//membrane;GO:0016021//integral component of membrane;GO:0019866//organelle inner membrane;GO:0030288//outer membrane-bounded periplasmic space;GO:0031090//organelle membrane;GO:0031224//intr…	GO:0003674//molecular_function;GO:0003824//catalytic activity;GO:0004175//endopeptidase activity;GO:0004222//metalloendopeptidase activity;GO:0004252//serine-type endopeptidase activity;GO:0008233//peptidase activity;GO:0008236//serine-type peptidase activity;GO:0008237//metallopeptidase activity;GO:0016787//hydrolase activity;GO:0017171//serine hydrolase activity;GO:0070011//peptidase activity, …	GO:0000003//reproduction;GO:0000746//conjugation;GO:0001541//ovarian follicle development;GO:0001944//vasculature development;GO:0003006//developmental process involved in reproduction;GO:0003008//system process;GO:0003013//circulatory system process;GO:0006091//generation of precursor metabolites and energy;GO:0006465//signal peptide processing;GO:0006508//proteolysis;GO:0006518//peptide metabol…
gene-CAALFM_CR02740WA	INN1	Protein with similarity to S. cerevisiae Inn1p, which is an essential protein of the contractile actomyosin ring required for ingression of the plasma membrane into the bud neck during cytokinesis; contains a C2 membrane targeting domain	1.62524	0.00657878	0.0178087	fic1	XP_715763.2 Inn1p [Candida albicans SC5314]	-	-	-	-	GO:0005575//cellular_component;GO:0005622//intracellular;GO:0005623//cell;GO:0005634//nucleus;GO:0005737//cytoplasm;GO:0005783//endoplasmic reticulum;GO:0005826//actomyosin contractile ring;GO:0005856//cytoskeleton;GO:0005938//cell cortex;GO:0012505//endomembrane system;GO:0015629//actin cytoskeleton;GO:0030863//cortical cytoskeleton;GO:0030864//cortical actin cytoskeleton;GO:0032153//cell divisi…	GO:0003674//molecular_function;GO:0005488//binding;GO:0005543//phospholipid binding;GO:0008289//lipid binding;GO:0043167//ion binding;GO:0043168//anion binding	GO:0000278//mitotic cell cycle;GO:0000281//mitotic cytokinesis;GO:0000910//cytokinesis;GO:0006996//organelle organization;GO:0007010//cytoskeleton organization;GO:0007016//cytoskeletal anchoring at plasma membrane;GO:0007049//cell cycle;GO:0008104//protein localization;GO:0008150//biological_process;GO:0009987//cellular process;GO:0016043//cellular component organization;GO:0022402//cell cycle pr…
gene-CAALFM_CR10100CA	INO1	Inositol-1-phosphate synthase; antigenic in human; repressed by farnesol in biofilm or by caspofungin; upstream inositol/choline regulatory element; glycosylation predicted; rat catheter, flow model induced; Spider biofilm repressed	3.27433	1.51e-05	8.37e-05	INO1	XP_719347.1 inositol-3-phosphate synthase [Candida albicans SC5314]	Metabolism;Metabolism;Metabolism	Global and overview maps;Global and overview maps;Carbohydrate metabolism	ko01100//Metabolic pathways;ko01110//Biosynthesis of secondary metabolites;ko00562//Inositol phosphate metabolism	K01858;K01858;K01858	GO:0005575//cellular_component;GO:0005618//cell wall;GO:0005622//intracellular;GO:0005623//cell;GO:0005737//cytoplasm;GO:0005829//cytosol;GO:0009277//fungal-type cell wall;GO:0009986//cell surface;GO:0030312//external encapsulating structure;GO:0030446//hyphal cell wall;GO:0044424//intracellular part;GO:0044444//cytoplasmic part;GO:0044464//cell part;GO:0071944//cell periphery	GO:0003674//molecular_function;GO:0003824//catalytic activity;GO:0004512//inositol-3-phosphate synthase activity;GO:0016853//isomerase activity;GO:0016872//intramolecular lyase activity	GO:0005975//carbohydrate metabolic process;GO:0006020//inositol metabolic process;GO:0006021//inositol biosynthetic process;GO:0006066//alcohol metabolic process;GO:0006629//lipid metabolic process;GO:0006644//phospholipid metabolic process;GO:0006793//phosphorus metabolic process;GO:0006796//phosphate-containing compound metabolic process;GO:0008150//biological_process;GO:0008152//metabolic proc…
gene-CAALFM_C403330WA	IPK1	Ortholog of S. cerevisiae/S. pombe Ipk1; an inositol pentakisphosphate 2-kinase, a nuclear protein required for synthesis of 1,2,3,4,5,6-hexakisphosphate; Spider biofilm induced	-1.5063	4.54e-07	3.54e-06	IPK1	XP_710307.1 inositol pentakisphosphate 2-kinase [Candida albicans SC5314]	Metabolism;Metabolism;Environmental Information Processing	Global and overview maps;Carbohydrate metabolism;Signal transduction	ko01100//Metabolic pathways;ko00562//Inositol phosphate metabolism;ko04070//Phosphatidylinositol signaling system	K19786;K19786;K19786	GO:0005575//cellular_component;GO:0005622//intracellular;GO:0005623//cell;GO:0005634//nucleus;GO:0043226//organelle;GO:0043227//membrane-bounded organelle;GO:0043229//intracellular organelle;GO:0043231//intracellular membrane-bounded organelle;GO:0044424//intracellular part;GO:0044464//cell part	GO:0000166//nucleotide binding;GO:0003674//molecular_function;GO:0003824//catalytic activity;GO:0005488//binding;GO:0005524//ATP binding;GO:0008144//drug binding;GO:0016301//kinase activity;GO:0016740//transferase activity;GO:0016772//transferase activity, transferring phosphorus-containing groups;GO:0016773//phosphotransferase activity, alcohol group as acceptor;GO:0017076//purine nucleotide bin…	GO:0005975//carbohydrate metabolic process;GO:0006020//inositol metabolic process;GO:0006066//alcohol metabolic process;GO:0006793//phosphorus metabolic process;GO:0006796//phosphate-containing compound metabolic process;GO:0008150//biological_process;GO:0008152//metabolic process;GO:0009058//biosynthetic process;GO:0009987//cellular process;GO:0016310//phosphorylation;GO:0019637//organophosphate…
gene-CAALFM_C107970CA	IRE1	Protein kinase involved in regulation of unfolded protein response; role in cell wall regulation; mutant is hypersensitive to caspofungin; Spider biofilm induced	1.56319	0.0111144	0.0278183	IRE1	XP_717606.2 bifunctional endoribonuclease/protein kinase [Candida albicans SC5314]	Genetic Information Processing
gene-CAALFM_C303660WA	IRS4	Protein with roles in cell wall integrity, systemic (but not oral) murine infection, adherence, hyphal growth, and agar-embedded filamentous growth; antigenic in human infection; similar to S. cerevisiae Irs4p	1.76906	0.0028137	0.0086516	IRS4	XP_712754.2 Irs4p [Candida albicans SC5314]	-
gene-CAALFM_C602520WA	ISA1	Putative mitochondrial iron-sulfur protein; alkaline repressed; induced in high iron; regulated by Sef1, Sfu1, Hap43; Spider biofilm induced	2.00249	1.41e-05	7.93e-05	ISA1	XP_719086.1 Fe-binding Fe/S cluster assembly protein [Candida albicans SC5314]	-	-	-	-	GO:0005575//cellular_component;GO:0005622//intracellular;GO:0005623//cell;GO:0005737//cytoplasm;GO:0005739//mitochondrion;GO:0005759//mitochondrial matrix;GO:0031974//membrane-enclosed lumen;GO:0043226//organelle;GO:0043227//membrane-bounded organelle;GO:0043229//intracellular organelle;GO:0043231//intracellular membrane-bounded organelle;GO:0043233//organelle lumen;GO:0044422//organelle part;GO:…	GO:0003674//molecular_function;GO:0003824//catalytic activity;GO:0005198//structural molecule activity;GO:0005488//binding;GO:0005506//iron ion binding;GO:0008198//ferrous iron binding;GO:0016740//transferase activity;GO:0016782//transferase activity, transferring sulfur-containing groups;GO:0036455//iron-sulfur transferase activity;GO:0043167//ion binding;GO:0043169//cation binding;GO:0046872//m…	GO:0003008//system process;GO:0006082//organic acid metabolic process;GO:0006725//cellular aromatic compound metabolic process;GO:0006732//coenzyme metabolic process;GO:0006766//vitamin metabolic process;GO:0006767//water-soluble vitamin metabolic process;GO:0006768//biotin metabolic process;GO:0006778//porphyrin-containing compound metabolic process;GO:0006779//porphyrin-containing compound bios…
gene-CAALFM_CR03400WA	ISM1	Protein similar to isoleucyl-tRNA synthetase; isoleucyl-tRNA synthetase is the target of drugs including the cyclic beta-amino acid icofungipen/PLD-118/BAY-10-8888 and mupirocin	2.18638	0.000181084	0.000769956	ISM1	XP_713215.2 isoleucine--tRNA ligase [Candida albicans SC5314]	Genetic Information Processing	Translation	ko00970//Aminoacyl-tRNA biosynthesis	K01870	GO:0005575//cellular_component;GO:0005622//intracellular;GO:0005623//cell;GO:0005737//cytoplasm;GO:0005739//mitochondrion;GO:0005759//mitochondrial matrix;GO:0005829//cytosol;GO:0009507//chloroplast;GO:0009532//plastid stroma;GO:0009536//plastid;GO:0009570//chloroplast stroma;GO:0031974//membrane-enclosed lumen;GO:0043226//organelle;GO:0043227//membrane-bounded organelle;GO:0043229//intracellular…	GO:0000049//tRNA binding;GO:0000166//nucleotide binding;GO:0002161//aminoacyl-tRNA editing activity;GO:0003674//molecular_function;GO:0003676//nucleic acid binding;GO:0003723//RNA binding;GO:0003824//catalytic activity;GO:0004812//aminoacyl-tRNA ligase activity;GO:0004817//cysteine-tRNA ligase activity;GO:0004822//isoleucine-tRNA ligase activity;GO:0004823//leucine-tRNA ligase activity;GO:0004824…	GO:0000003//reproduction;GO:0000959//mitochondrial RNA metabolic process;GO:0003006//developmental process involved in reproduction;GO:0006082//organic acid metabolic process;GO:0006139//nucleobase-containing compound metabolic process;GO:0006399//tRNA metabolic process;GO:0006412//translation;GO:0006418//tRNA aminoacylation for protein translation;GO:0006423//cysteinyl-tRNA aminoacylation;GO:000…
gene-CAALFM_C701760CA	ISU1	Protein with similarity to NifU; possible role in iron-sulfur cluster biogenesis; induced in low iron; rat catheter biofilm induced; rat catheter and Spider biofilm induced	1.78893	4.98e-05	0.000244273	ISU1	XP_721384.1 iron-binding protein [Candida albicans SC5314]	-	-	-	-	GO:0005575//cellular_component;GO:0005622//intracellular;GO:0005623//cell;GO:0005634//nucleus;GO:0005737//cytoplasm;GO:0005739//mitochondrion;GO:0005759//mitochondrial matrix;GO:0005829//cytosol;GO:0031974//membrane-enclosed lumen;GO:0032991//macromolecular complex;GO:0043226//organelle;GO:0043227//membrane-bounded organelle;GO:0043229//intracellular organelle;GO:0043231//intracellular membrane-b…	GO:0003674//molecular_function;GO:0003824//catalytic activity;GO:0004521//endoribonuclease activity;GO:0005198//structural molecule activity;GO:0005488//binding;GO:0005506//iron ion binding;GO:0005515//protein binding;GO:0008198//ferrous iron binding;GO:0016740//transferase activity;GO:0016782//transferase activity, transferring sulfur-containing groups;GO:0032947//protein complex scaffold;GO:003…	GO:0006790//sulfur compound metabolic process;GO:0006807//nitrogen compound metabolic process;GO:0006873//cellular ion homeostasis;GO:0006875//cellular metal ion homeostasis;GO:0006879//cellular iron ion homeostasis;GO:0008150//biological_process;GO:0008152//metabolic process;GO:0009399//nitrogen fixation;GO:0009987//cellular process;GO:0010467//gene expression;GO:0016043//cellular component orga…
gene-CAALFM_C306310CA	ISW2	Ortholog of S. cerevisiae Isw2; an ATPase involved in chromatin remodeling; required for chlamydospore formation; Hap43-induced gene; repressed by high-level peroxide stress	2.37128	0.000473796	0.00182685	ISW2	XP_716066.1 DNA translocase [Candida albicans SC5314]	-
gene-CAALFM_C703530CA	ISY1	Putative pre-mRNA-splicing factor; mutation confers resistance to 5-fluorocytosine (5-FC); rat catheter biofilm induced	-1.97164	6.03e-05	0.000289769	ISY1	KHC31509.1 pre-mRNA-splicing factor ISY1 [Candida albicans Ca6]	Genetic Information Processing	Transcription	ko03040//Spliceosome	K12870	GO:0000974//Prp19 complex;GO:0005575//cellular_component;GO:0005622//intracellular;GO:0005623//cell;GO:0005634//nucleus;GO:0005681//spliceosomal complex;GO:0005684//U2-type spliceosomal complex;GO:0005737//cytoplasm;GO:0032991//macromolecular complex;GO:0043226//organelle;GO:0043227//membrane-bounded organelle;GO:0043229//intracellular organelle;GO:0043231//intracellular membrane-bounded organell…	GO:0000384//first spliceosomal transesterification activity;GO:0003674//molecular_function;GO:0003676//nucleic acid binding;GO:0003723//RNA binding;GO:0003824//catalytic activity;GO:0005488//binding;GO:0097159//organic cyclic compound binding;GO:1901363//heterocyclic compound binding	GO:0000245//spliceosomal complex assembly;GO:0000350//generation of catalytic spliceosome for second transesterification step;GO:0000375//RNA splicing, via transesterification reactions;GO:0000377//RNA splicing, via transesterification reactions with bulged adenosine as nucleophile;GO:0000389//mRNA 3'-splice site recognition;GO:0000393//spliceosomal conformational changes to generate catalytic co…
gene-CAALFM_C108870CA	JIP5	Ortholog of S. cerevisiae Jip5; predicted role in biogenesis of the large ribosomal subunit; repressed in core stress response; Hap43-induced gene	2.63272	9.66e-07	6.99e-06	JIP5	XP_723432.2 Jip5p [Candida albicans SC5314]	-
gene-CAALFM_C201120WA	KAR2	Similar to Hsp70 family chaperones; role in translocation of proteins into the ER; induced in high iron; protein present in exponential and stationary growth phase yeast cultures; flow model and Spider biofilm repressed	1.32326	0.00465096	0.0132638	KAR2	XP_719462.2 Hsp70 family ATPase [Candida albicans SC5314]	Genetic Information Processing;Genetic Information Processing
gene-CAALFM_C209370CA	KAR3	Kinesin-like microtubule motor protein; required for nuclear fusion during mating; C-terminal motor domain; mutants are viable; null has high-frequency white-opaque switching phenotype	2.42332	0.00165918	0.00546606	klp2	XP_714271.2 Kar3p [Candida albicans SC5314]	-
gene-CAALFM_CR02330CA	KAR4	Transcription factor; required for gene regulation in response to pheromones; ortholog of S. cerevisiae Kar4; role in karyogamy; opaque-specific, a-specific; induced by alpha factor	2.33877	4.59e-06	2.87e-05	KAR4	XP_713424.1 Kar4p [Candida albicans SC5314]	-	-	-	-	GO:0005575//cellular_component;GO:0005622//intracellular;GO:0005623//cell;GO:0005634//nucleus;GO:0005654//nucleoplasm;GO:0005737//cytoplasm;GO:0005829//cytosol;GO:0031974//membrane-enclosed lumen;GO:0031981//nuclear lumen;GO:0032991//macromolecular complex;GO:0034708//methyltransferase complex;GO:0036396//MIS complex;GO:0043226//organelle;GO:0043227//membrane-bounded organelle;GO:0043229//intrace…	GO:0001734//mRNA (N6-adenosine)-methyltransferase activity;GO:0003674//molecular_function;GO:0003676//nucleic acid binding;GO:0003700//transcription factor activity, sequence-specific DNA binding;GO:0003723//RNA binding;GO:0003729//mRNA binding;GO:0003824//catalytic activity;GO:0005488//binding;GO:0008168//methyltransferase activity;GO:0008173//RNA methyltransferase activity;GO:0008174//mRNA meth…	GO:0000003//reproduction;GO:0000122//negative regulation of transcription from RNA polymerase II promoter;GO:0000375//RNA splicing, via transesterification reactions;GO:0000377//RNA splicing, via transesterification reactions with bulged adenosine as nucleophile;GO:0000381//regulation of alternative mRNA splicing, via spliceosome;GO:0000398//mRNA splicing, via spliceosome;GO:0000741//karyogamy;GO…
gene-CAALFM_C701620CA	KCH1	Ortholog of Kch1 a potassium transporter; mediates K+ influx and activates high-affinity Ca2+ influx system during mating pheromone response in S. cerevisiae; induced by alpha pheromone in SpiderM medium	2.01882	0.001304	0.00446643	YJR054W	XP_721399.1 Kch1p [Candida albicans SC5314]	-	-	-	-	GO:0005887//integral component of plasma membrane	GO:0015079//potassium ion transmembrane transporter activity	GO:0071805//potassium ion transmembrane transport
gene-CAALFM_C205720CA	KES1	Putative oxysterol binding protein family; probable peripheral membrane protein of the Golgi complex; flow model and Spider biofilm repressed	2.32114	6.81e-08	6.23e-07	KES1	XP_712812.2 oxysterol-binding protein [Candida albicans SC5314]	-
gene-CAALFM_C108990CA	KEX2	Subtilisin-like protease (proprotein convertase); processes aspartyl proteinase Sap2; required for hyphal growth and wild-type virulence in mice; required for maturation of candidalysin Ece1p	1.52538	0.00734829	0.0196279	KEX2	KGU32089.1 kexin [Candida albicans P34048]	-
gene-CAALFM_C305720CA	KIP3	Putative kinesin, involved in mitotic spindle organization	1.70952	0.00359348	0.0106274	KIP3	XP_716594.1 tubulin-dependent ATPase [Candida albicans SC5314]	-
gene-CAALFM_C112010CA	KIP4	S. cerevisiae Smy1 ortholog; Tn mutation affects filamentous growth; filament induced; has Mob2-dependent hyphal regulation; regulated by Nrg1, Tup1; oralpharyngeal candidasis induced; Spider biofilm induced; flow model biofilm repressed	2.20862	0.00696857	0.0187379	kin	XP_716334.1 Kip4p [Candida albicans SC5314]	Cellular Processes
gene-CAALFM_C209230CA	KIS1	Snf1p complex scaffold protein; similar to S. cerevisiae Gal83p and Sip2p with regions of similarity to Sip1p (ASC and KIS domain); interacts with Snf4p; mutants are hypersensitive to caspofungin and hydrogen peroxide; Hap43p-repressed gene	2.4062	3.96e-07	3.12e-06	GAL83	XP_714255.1 Kis1p [Candida albicans SC5314]	Organismal Systems
gene-CAALFM_CR03790CA	KRE1	Cell wall glycoprotein; beta glucan synthesis; increases glucan content in S. cerevisiae kre1, complements killer toxin sensitivity; caspofungin induced; Spider/rat catheter/flow model biofilm induced; Bcr1-repressed in RPMI a/a biofilms	2.68294	1.64e-05	9.07e-05	KRE1	XP_715153.1 Kre1p [Candida albicans SC5314]	-	-	-	-	GO:0005575//cellular_component;GO:0005576//extracellular region;GO:0005618//cell wall;GO:0005623//cell;GO:0005886//plasma membrane;GO:0016020//membrane;GO:0030312//external encapsulating structure;GO:0031224//intrinsic component of membrane;GO:0031225//anchored component of membrane;GO:0044425//membrane part;GO:0044464//cell part;GO:0071944//cell periphery	-	GO:0000271//polysaccharide biosynthetic process;GO:0005975//carbohydrate metabolic process;GO:0005976//polysaccharide metabolic process;GO:0006073//cellular glucan metabolic process;GO:0006077//(1->6)-beta-D-glucan metabolic process;GO:0006078//(1->6)-beta-D-glucan biosynthetic process;GO:0008150//biological_process;GO:0008152//metabolic process;GO:0009058//biosynthetic process;GO:0009059//macrom…
gene-CAALFM_C305830WA	KRE6	Essential beta-1,6-glucan synthase subunit; change in mRNA length, not abundance, at yeast-hypha transition; alkaline induced by Rim101, on cell wall regeneration; Spider biofilm induced; Bcr1-repressed in RPMI a/a biofilms	1.50738	0.000753954	0.00276587	KRE6	EEQ44618.1 beta-glucan synthesis-associated protein KRE6 [Candida albicans WO-1]	-
gene-CAALFM_C107380CA	KSP1	Putative serine/threonine protein kinase; mRNA binds She3 and is localized to hyphal tips; mutation confers hypersensitivity to amphotericin B	3.11809	7.09e-07	5.3e-06	KSP1	EEQ42469.1 conserved hypothetical protein [Candida albicans WO-1]	-
gene-CAALFM_C104000CA	KTR4	Mannosyltransferase; induced during cell wall regeneration; fungal-specific (no human or murine homolog); Bcr1-repressed in RPMI a/a biofilms	-1.50614	2.56e-10	3.59e-09	KTR4	XP_711969.1 putative mannosyltransferase [Candida albicans SC5314]	-
gene-CAALFM_C305730CA	LAC1	Ceramide synthase; required for biosynthesis of ceramides with C18:0 fatty acids, which serve as precursors for glucosylsphingolipids; caspofungin induced	-1.00903	2.14e-05	0.000115225	lag1	XP_716595.1 Lac1p [Candida albicans SC5314]	Metabolism;Metabolism
gene-CAALFM_CR01060WA	LAG1	Putative ceramide synthase component; Hap43p-repressed gene; amphotericin B repressed	-3.36665	7.56e-34	1.27e-31	LAG1	XP_717940.1 sphingosine N-acyltransferase [Candida albicans SC5314]	Metabolism;Metabolism	Global and overview maps;Lipid metabolism	ko01100//Metabolic pathways;ko00600//Sphingolipid metabolism	K04709;K04709	GO:0005575//cellular_component;GO:0005622//intracellular;GO:0005623//cell;GO:0005737//cytoplasm;GO:0005783//endoplasmic reticulum;GO:0005789//endoplasmic reticulum membrane;GO:0012505//endomembrane system;GO:0016020//membrane;GO:0016021//integral component of membrane;GO:0030176//integral component of endoplasmic reticulum membrane;GO:0031224//intrinsic component of membrane;GO:0031227//intrinsic…	GO:0003674//molecular_function;GO:0003824//catalytic activity;GO:0016410//N-acyltransferase activity;GO:0016740//transferase activity;GO:0016746//transferase activity, transferring acyl groups;GO:0016747//transferase activity, transferring acyl groups other than amino-acyl groups;GO:0050291//sphingosine N-acyltransferase activity	GO:0000003//reproduction;GO:0006629//lipid metabolic process;GO:0006643//membrane lipid metabolic process;GO:0006665//sphingolipid metabolic process;GO:0006672//ceramide metabolic process;GO:0006807//nitrogen compound metabolic process;GO:0007009//plasma membrane organization;GO:0007049//cell cycle;GO:0008150//biological_process;GO:0008152//metabolic process;GO:0008610//lipid biosynthetic process…
gene-CAALFM_CR04480CA	LAP3	Putative aminopeptidase; positively regulated by Sfu1; clade-associated gene expression; virulence-group-correlated expression; induced by alpha pheromone in SpiderM medium; Hap43-induced; Spider and flow model biofilm induced	-1.92387	8.39e-08	7.54e-07	LAP3	XP_717402.1 bleomycin hydrolase [Candida albicans SC5314]	-	-	-	-	GO:0005575//cellular_component;GO:0005622//intracellular;GO:0005623//cell;GO:0005737//cytoplasm;GO:0005829//cytosol;GO:0044424//intracellular part;GO:0044444//cytoplasmic part;GO:0044464//cell part	GO:0003674//molecular_function;GO:0003824//catalytic activity;GO:0004175//endopeptidase activity;GO:0004177//aminopeptidase activity;GO:0004180//carboxypeptidase activity;GO:0004197//cysteine-type endopeptidase activity;GO:0005488//binding;GO:0005515//protein binding;GO:0008233//peptidase activity;GO:0008234//cysteine-type peptidase activity;GO:0008238//exopeptidase activity;GO:0016787//hydrolase…	GO:0000096//sulfur amino acid metabolic process;GO:0000098//sulfur amino acid catabolic process;GO:0000209//protein polyubiquitination;GO:0006082//organic acid metabolic process;GO:0006464//cellular protein modification process;GO:0006508//proteolysis;GO:0006520//cellular amino acid metabolic process;GO:0006790//sulfur compound metabolic process;GO:0006807//nitrogen compound metabolic process;GO:…
gene-CAALFM_C302170CA	LAP41	Putative aminopeptidase yscI precursor; mutant is viable; protein present in exponential and stationary growth phase yeast cultures; Spider biofilm repressed	-1.02353	2.98e-07	2.43e-06	APE1	XP_721706.2 metalloaminopeptidase [Candida albicans SC5314]	-
gene-CAALFM_C702270WA	LDG3	Putative LDG family protein; F-12/CO2 early biofilm induced	14.2949	3.03e-11	5.09e-10	RHD3	XP_721327.2 Ldg3p [Candida albicans SC5314]	-	-	-	-	-	-	-
gene-CAALFM_CR00360CA	LEU1	3-isopropylmalate dehydratase; antigenic in humans; repressed in hyphae; alkaline repressed; upregulated by human whole blood or PMNs; regulated by Sef1, Sfu1, and Hap43; rat catheter biofilm induced, Spider biofilm repressed	1.5951	0.00229859	0.0072296	LEU1	XP_718655.1 3-isopropylmalate dehydratase [Candida albicans SC5314]	Metabolism;Metabolism;Metabolism;Metabolism;Metabolism	Global and overview maps;Global and overview maps;Global and overview maps;Global and overview maps;Amino acid metabolism	ko01100//Metabolic pathways;ko01110//Biosynthesis of secondary metabolites;ko01230//Biosynthesis of amino acids;ko01210//2-Oxocarboxylic acid metabolism;ko00290//Valine, leucine and isoleucine biosynthesis	K01702;K01702;K01702;K01702;K01702	GO:0005575//cellular_component;GO:0005622//intracellular;GO:0005623//cell;GO:0005737//cytoplasm;GO:0005829//cytosol;GO:0009316//3-isopropylmalate dehydratase complex;GO:0009507//chloroplast;GO:0009532//plastid stroma;GO:0009536//plastid;GO:0009570//chloroplast stroma;GO:0010494//cytoplasmic stress granule;GO:0032991//macromolecular complex;GO:0035770//ribonucleoprotein granule;GO:0036464//cytopla…	GO:0003674//molecular_function;GO:0003824//catalytic activity;GO:0003861//3-isopropylmalate dehydratase activity;GO:0003994//aconitate hydratase activity;GO:0004409//homoaconitate hydratase activity;GO:0005488//binding;GO:0016829//lyase activity;GO:0016835//carbon-oxygen lyase activity;GO:0016836//hydro-lyase activity;GO:0016853//isomerase activity;GO:0016866//intramolecular transferase activity;…	GO:0006082//organic acid metabolic process;GO:0006099//tricarboxylic acid cycle;GO:0006520//cellular amino acid metabolic process;GO:0006551//leucine metabolic process;GO:0006790//sulfur compound metabolic process;GO:0006807//nitrogen compound metabolic process;GO:0008150//biological_process;GO:0008152//metabolic process;GO:0008652//cellular amino acid biosynthetic process;GO:0009058//biosyntheti…
gene-CAALFM_C700400WA	LEU2	Isopropyl malate dehydrogenase; leucine biosynthesis; induced by human whole blood or PMNs; protein level decreases in stationary phase; GlcNAc-induced protein; flow model biofilm repressed	-15.6806	1.12e-15	3.44e-14	LEU2	XP_720371.1 3-isopropylmalate dehydrogenase [Candida albicans SC5314]	Metabolism;Metabolism;Metabolism;Metabolism;Metabolism;Metabolism	Global and overview maps;Global and overview maps;Global and overview maps;Global and overview maps;Amino acid metabolism;Carbohydrate metabolism	ko01100//Metabolic pathways;ko01110//Biosynthesis of secondary metabolites;ko01230//Biosynthesis of amino acids;ko01210//2-Oxocarboxylic acid metabolism;ko00290//Valine, leucine and isoleucine biosynthesis;ko00660//C5-Branched dibasic acid metabolism	K00052;K00052;K00052;K00052;K00052;K00052	GO:0005575//cellular_component;GO:0005622//intracellular;GO:0005623//cell;GO:0005737//cytoplasm;GO:0005829//cytosol;GO:0005962//mitochondrial isocitrate dehydrogenase complex (NAD+);GO:0044424//intracellular part;GO:0044444//cytoplasmic part;GO:0044464//cell part;GO:0045243//cytosolic isocitrate dehydrogenase complex (NAD+)	GO:0000166//nucleotide binding;GO:0000287//magnesium ion binding;GO:0003674//molecular_function;GO:0003824//catalytic activity;GO:0003862//3-isopropylmalate dehydrogenase activity;GO:0004449//isocitrate dehydrogenase (NAD+) activity;GO:0004450//isocitrate dehydrogenase (NADP+) activity;GO:0005488//binding;GO:0009027//tartrate dehydrogenase activity;GO:0016491//oxidoreductase activity;GO:0016614//…	GO:0005975//carbohydrate metabolic process;GO:0006081//cellular aldehyde metabolic process;GO:0006082//organic acid metabolic process;GO:0006097//glyoxylate cycle;GO:0006099//tricarboxylic acid cycle;GO:0006102//isocitrate metabolic process;GO:0006520//cellular amino acid metabolic process;GO:0006551//leucine metabolic process;GO:0006807//nitrogen compound metabolic process;GO:0008150//biological…
gene-CAALFM_C502180CA	LEU3	Zn(II)2Cys6 transcription factor; predicted regulator branched-c ofhain amino acid biosynthesis genes; alkaline induced; induced by Mnl1 under weak acid stress; required for yeast cell adherence to silicone substrate; Spider biofilm induced	2.15615	4.8e-07	3.73e-06	LEU3	XP_720536.2 leucine-responsive transcriptional regulator [Candida albicans SC5314]	-	-	-	-	GO:0005575//cellular_component;GO:0005622//intracellular;GO:0005623//cell;GO:0005634//nucleus;GO:0043226//organelle;GO:0043227//membrane-bounded organelle;GO:0043229//intracellular organelle;GO:0043231//intracellular membrane-bounded organelle;GO:0044424//intracellular part;GO:0044464//cell part	GO:0000981//RNA polymerase II transcription factor activity, sequence-specific DNA binding;GO:0000982//transcription factor activity, RNA polymerase II core promoter proximal region sequence-specific binding;GO:0001067//regulatory region nucleic acid binding;GO:0001077//transcriptional activator activity, RNA polymerase II core promoter proximal region sequence-specific binding;GO:0001078//transc…	GO:0000122//negative regulation of transcription from RNA polymerase II promoter;GO:0006082//organic acid metabolic process;GO:0006139//nucleobase-containing compound metabolic process;GO:0006351//transcription, DNA-templated;GO:0006355//regulation of transcription, DNA-templated;GO:0006357//regulation of transcription from RNA polymerase II promoter;GO:0006366//transcription from RNA polymerase …
gene-CAALFM_C100170WA	LEU4	Putative 2-isopropylmalate synthase; regulated by Nrg1, Mig1, Tup1, Gcn4; induced by human whole blood or PMNs; macrophage/pseudohyphal-repressed after 16h; Spider biofilm repressed	-1.46718	3.96e-09	4.5e-08	LEU4	XP_719048.1 2-isopropylmalate synthase [Candida albicans SC5314]	Metabolism;Metabolism;Metabolism;Metabolism;Metabolism;Metabolism
gene-CAALFM_C107500CA	LHP1	Ortholog(s) have RNA binding, RNA strand annealing activity, tRNA binding activity, role in tRNA 3'-trailer cleavage, tRNA 3'-trailer cleavage, endonucleolytic, tRNA folding, tRNA processing and nucleolus, nucleoplasm, nucleus localization	-1.67984	1.03e-09	1.3e-08	sla1	XP_711737.2 Lhp1p [Candida albicans SC5314]	-
gene-CAALFM_C202760WA	LHS1	Protein similar to S. cerevisiae Hsp70p; predicted Kex2p substrate; possibly essential, disruptants not obtained by UAU1 method; flow model biofilm repressed	2.28084	2.28e-05	0.000121841	LHS1	XP_715370.2 Hsp70 family chaperone [Candida albicans SC5314]	Genetic Information Processing
gene-CAALFM_C702060WA	LIG1	tRNA ligase; functional homolog of S. cerevisiae Trl1	2.41872	8.48e-06	5.03e-05	LIG1	XP_721349.1 tRNA ligase [Candida albicans SC5314]	-	-	-	-	GO:0005575//cellular_component;GO:0005622//intracellular;GO:0005623//cell;GO:0005634//nucleus;GO:0005635//nuclear envelope;GO:0005637//nuclear inner membrane;GO:0012505//endomembrane system;GO:0016020//membrane;GO:0019866//organelle inner membrane;GO:0031090//organelle membrane;GO:0031965//nuclear membrane;GO:0031967//organelle envelope;GO:0031975//envelope;GO:0043226//organelle;GO:0043227//membr…	GO:0000166//nucleotide binding;GO:0003674//molecular_function;GO:0003824//catalytic activity;GO:0003972//RNA ligase (ATP) activity;GO:0004112//cyclic-nucleotide phosphodiesterase activity;GO:0004113//2',3'-cyclic-nucleotide 3'-phosphodiesterase activity;GO:0004518//nuclease activity;GO:0004519//endonuclease activity;GO:0005488//binding;GO:0005524//ATP binding;GO:0008081//phosphoric diester hydrol…	GO:0000394//RNA splicing, via endonucleolytic cleavage and ligation;GO:0006139//nucleobase-containing compound metabolic process;GO:0006388//tRNA splicing, via endonucleolytic cleavage and ligation;GO:0006396//RNA processing;GO:0006399//tRNA metabolic process;GO:0006417//regulation of translation;GO:0006725//cellular aromatic compound metabolic process;GO:0006793//phosphorus metabolic process;GO:…
gene-CAALFM_C604490WA	LIP4	Secreted lipase, member of a differentially expressed lipase gene family with possible roles in nutrition and/or in creating an acidic microenvironment; expressed more strongly during mucosal infections than during systemic infections	1.91788	0.0197919	0.0453137	LIP4	XP_712408.2 Lip4p [Candida albicans SC5314]	-	-	-	-	GO:0005575//cellular_component;GO:0005576//extracellular region	GO:0003674//molecular_function;GO:0003824//catalytic activity;GO:0004806//triglyceride lipase activity;GO:0008236//serine-type peptidase activity;GO:0016298//lipase activity;GO:0016787//hydrolase activity;GO:0016788//hydrolase activity, acting on ester bonds;GO:0052689//carboxylic ester hydrolase activity	GO:0006508//proteolysis;GO:0006629//lipid metabolic process;GO:0008150//biological_process;GO:0008152//metabolic process;GO:0009056//catabolic process;GO:0016042//lipid catabolic process;GO:0044238//primary metabolic process;GO:0071704//organic substance metabolic process;GO:1901575//organic substance catabolic process
gene-CAALFM_C702830CA	LIP5	Cold-activated secreted lipase, differentially expressed lipase gene family member with possible roles in nutrition and acidic microenvironment; LIP5 and LIP8 expressed at all stages of mucosal and systemic infection; affects filamentation	2.7606	6.72e-06	4.04e-05	LIP5	XP_717001.1 Lip5p [Candida albicans SC5314]	-	-	-	-	GO:0005575//cellular_component;GO:0005576//extracellular region	GO:0003674//molecular_function;GO:0003824//catalytic activity;GO:0004806//triglyceride lipase activity;GO:0008236//serine-type peptidase activity;GO:0016298//lipase activity;GO:0016787//hydrolase activity;GO:0016788//hydrolase activity, acting on ester bonds;GO:0052689//carboxylic ester hydrolase activity	GO:0006508//proteolysis;GO:0006629//lipid metabolic process;GO:0006950//response to stress;GO:0007154//cell communication;GO:0008150//biological_process;GO:0008152//metabolic process;GO:0009056//catabolic process;GO:0009267//cellular response to starvation;GO:0009605//response to external stimulus;GO:0009607//response to biotic stimulus;GO:0009987//cellular process;GO:0009991//response to extrace…
gene-CAALFM_C104740WA	LPG20	Aldo-keto reductase family protein; similar to aryl alcohol dehydrogenases; osmotic stress-induced, correlates with overexpression of MDR1 in fluconazole-resistant isolate; stationary phase enriched protein	-1.93267	1.91e-12	3.8e-11	AAD16	XP_713581.2 aldo-keto reductase superfamily protein [Candida albicans SC5314]	-
gene-CAALFM_CR00440CA	LRG1	GTPase activator (GAP) that negatively controls small GTPases Cdc42p and Ras1p, involved in signaling pathway that controls morphogenesis in response to environmental signals	2.14886	1.65e-05	9.14e-05	LRG1	KHC29433.1 hypothetical protein MGO_05362 [Candida albicans P76055]	-	-	-	-	GO:0000131//incipient cellular bud site;GO:0005575//cellular_component;GO:0005622//intracellular;GO:0005623//cell;GO:0005634//nucleus;GO:0005737//cytoplasm;GO:0005739//mitochondrion;GO:0005933//cellular bud;GO:0005934//cellular bud tip;GO:0005935//cellular bud neck;GO:0005937//mating projection;GO:0030016//myofibril;GO:0030017//sarcomere;GO:0030427//site of polarized growth;GO:0030428//cell septu…	GO:0003674//molecular_function;GO:0005096//GTPase activator activity;GO:0005488//binding;GO:0005515//protein binding;GO:0008047//enzyme activator activity;GO:0019904//protein domain specific binding;GO:0030234//enzyme regulator activity;GO:0030695//GTPase regulator activity;GO:0043167//ion binding;GO:0043169//cation binding;GO:0046872//metal ion binding;GO:0060589//nucleoside-triphosphatase regul…	GO:0000003//reproduction;GO:0000278//mitotic cell cycle;GO:0000281//mitotic cytokinesis;GO:0000746//conjugation;GO:0000747//conjugation with cellular fusion;GO:0000755//cytogamy;GO:0000910//cytokinesis;GO:0000917//barrier septum assembly;GO:0006109//regulation of carbohydrate metabolic process;GO:0006996//organelle organization;GO:0007010//cytoskeleton organization;GO:0007049//cell cycle;GO:00071…
gene-CAALFM_C204490WA	LSO2	Similar to HMG-box variant of S. pombe; Spider biofilm repressed	1.39329	0.0183206	0.0425132	SPBC29A10.12	XP_712929.2 hypothetical protein CAALFM_C204490WA [Candida albicans SC5314]	-
gene-CAALFM_C108260CA	LTP1	Putative protein phosphatase of the PTP family (tyrosine-specific), similar to S. cerevisiae Ltp1p	-1.00259	1.86e-08	1.9e-07	LTP1	XP_019330676.1 tyrosine protein phosphatase [Candida albicans SC5314]	Metabolism;Metabolism;Metabolism
gene-CAALFM_CR10650WA	LTV1	Putative GSE complex component; repressed by prostaglandins	2.32528	6.68e-07	5.02e-06	LTV1	XP_719409.1 Ltv1p [Candida albicans SC5314]	-	-	-	-	GO:0000781//chromosome, telomeric region;GO:0005575//cellular_component;GO:0005622//intracellular;GO:0005623//cell;GO:0005634//nucleus;GO:0005654//nucleoplasm;GO:0005737//cytoplasm;GO:0005768//endosome;GO:0005770//late endosome;GO:0005773//vacuole;GO:0005774//vacuolar membrane;GO:0005829//cytosol;GO:0005840//ribosome;GO:0010008//endosome membrane;GO:0012505//endomembrane system;GO:0015935//small …	GO:0003674//molecular_function;GO:0003677//DNA binding;GO:0005488//binding;GO:0005515//protein binding	GO:0000054//ribosomal subunit export from nucleus;GO:0000056//ribosomal small subunit export from nucleus;GO:0000723//telomere maintenance;GO:0006139//nucleobase-containing compound metabolic process;GO:0006259//DNA metabolic process;GO:0006260//DNA replication;GO:0006261//DNA-dependent DNA replication;GO:0006364//rRNA processing;GO:0006396//RNA processing;GO:0006403//RNA localization;GO:0006405/…
gene-CAALFM_CR05020WA	LYP1	Putative permease; amphotericin B induced; flucytosine repressed; possibly an essential gene, disruptants not obtained by UAU1 method	-2.59626	6.73e-08	6.17e-07	LYP1	XP_442666.1 Lyp1p [Candida albicans SC5314]	-	-	-	-	GO:0005887//integral component of plasma membrane;GO:0016020//membrane;GO:0016021//integral component of membrane	GO:0005275//amine transmembrane transporter activity;GO:0015171//amino acid transmembrane transporter activity;GO:0015495//gamma-aminobutyric acid:proton symporter activity;GO:0022857//transmembrane transporter activity	GO:0006810//transport;GO:0006865//amino acid transport;GO:0009450//gamma-aminobutyric acid catabolic process;GO:0015837//amine transport;GO:0055085//transmembrane transport
gene-CAALFM_C405320WA	LYS1	Saccharopine dehydrogenase (biosynthetic); enzyme of alpha-aminoadipate lysine biosynthesis pathway; functionally complements S. cerevisiae lys1 mutation; fungal-specific (no human or murine homolog)	-1.59245	3.97e-15	1.12e-13	LYS1	XP_443225.2 saccharopine dehydrogenase (NAD+, L-lysine-forming) [Candida albicans SC5314]	Metabolism;Metabolism;Metabolism;Metabolism;Metabolism	Global and overview maps;Global and overview maps;Global and overview maps;Amino acid metabolism;Amino acid metabolism	ko01100//Metabolic pathways;ko01110//Biosynthesis of secondary metabolites;ko01230//Biosynthesis of amino acids;ko00310//Lysine degradation;ko00300//Lysine biosynthesis	K00290;K00290;K00290;K00290;K00290	GO:0005575//cellular_component;GO:0005622//intracellular;GO:0005623//cell;GO:0005737//cytoplasm;GO:0044424//intracellular part;GO:0044464//cell part	GO:0000286//alanine dehydrogenase activity;GO:0003674//molecular_function;GO:0003676//nucleic acid binding;GO:0003723//RNA binding;GO:0003729//mRNA binding;GO:0003824//catalytic activity;GO:0004753//saccharopine dehydrogenase activity;GO:0004754//saccharopine dehydrogenase (NAD+, L-lysine-forming) activity;GO:0005488//binding;GO:0008750//NAD(P)+ transhydrogenase (AB-specific) activity;GO:0016491/…	GO:0006082//organic acid metabolic process;GO:0006091//generation of precursor metabolites and energy;GO:0006520//cellular amino acid metabolic process;GO:0006522//alanine metabolic process;GO:0006553//lysine metabolic process;GO:0006807//nitrogen compound metabolic process;GO:0008150//biological_process;GO:0008152//metabolic process;GO:0008652//cellular amino acid biosynthetic process;GO:0009058…
gene-CAALFM_CR01400WA	LYS12	Homoisocitrate dehydrogenase; catalyzes 4th step in the alpha-aminoadipate pathway of lysine biosynthesis; clade-associated gene expression; protein level decreases in stationary phase cultures; Spider biofilm repressed	-1.66707	5.3e-17	1.99e-15	LYS12	XP_718193.1 homoisocitrate dehydrogenase [Candida albicans SC5314]	Metabolism;Metabolism;Metabolism;Metabolism;Metabolism	Global and overview maps;Global and overview maps;Global and overview maps;Global and overview maps;Amino acid metabolism	ko01100//Metabolic pathways;ko01110//Biosynthesis of secondary metabolites;ko01230//Biosynthesis of amino acids;ko01210//2-Oxocarboxylic acid metabolism;ko00300//Lysine biosynthesis	K05824;K05824;K05824;K05824;K05824	GO:0005575//cellular_component;GO:0005622//intracellular;GO:0005623//cell;GO:0005737//cytoplasm;GO:0005739//mitochondrion;GO:0005962//mitochondrial isocitrate dehydrogenase complex (NAD+);GO:0043226//organelle;GO:0043227//membrane-bounded organelle;GO:0043229//intracellular organelle;GO:0043231//intracellular membrane-bounded organelle;GO:0044424//intracellular part;GO:0044444//cytoplasmic part;G…	GO:0000166//nucleotide binding;GO:0000287//magnesium ion binding;GO:0003674//molecular_function;GO:0003824//catalytic activity;GO:0003862//3-isopropylmalate dehydrogenase activity;GO:0004449//isocitrate dehydrogenase (NAD+) activity;GO:0004450//isocitrate dehydrogenase (NADP+) activity;GO:0005488//binding;GO:0009027//tartrate dehydrogenase activity;GO:0016491//oxidoreductase activity;GO:0016614//…	GO:0006082//organic acid metabolic process;GO:0006099//tricarboxylic acid cycle;GO:0006102//isocitrate metabolic process;GO:0006520//cellular amino acid metabolic process;GO:0006553//lysine metabolic process;GO:0006807//nitrogen compound metabolic process;GO:0008150//biological_process;GO:0008152//metabolic process;GO:0008652//cellular amino acid biosynthetic process;GO:0009058//biosynthetic proc…
gene-CAALFM_C204460WA	LYS22	Homocitrate synthase, minor isoform; repressed by nitric oxide and by hypoxia; protein level decreases in stationary phase cultures; induced by ketoconazole, Spider biofilm induced; flow model biofilm repressed	-2.12639	2.31e-21	1.44e-19	LYS21	XP_712932.1 Lys22p [Candida albicans SC5314]	Metabolism;Metabolism;Metabolism;Metabolism;Metabolism;Metabolism
gene-CAALFM_CR04890WA	LYS5	Phosphopantetheinyl transferase; enzyme of lysine biosynthesis; modifies, and thereby activates, Lys2p alpha-aminoadipate reductase; functional homolog of S. cerevisiae Lys5p	-5.28411	8.02e-06	4.77e-05	LYS5	XP_711089.1 holo-[acyl-carrier-protein] synthase [Candida albicans SC5314]	Metabolism	Metabolism of cofactors and vitamins	ko00770//Pantothenate and CoA biosynthesis	K06133	GO:0005575//cellular_component;GO:0005622//intracellular;GO:0005623//cell;GO:0005737//cytoplasm;GO:0044424//intracellular part;GO:0044464//cell part	GO:0000287//magnesium ion binding;GO:0003674//molecular_function;GO:0003824//catalytic activity;GO:0005488//binding;GO:0008897//holo-[acyl-carrier-protein] synthase activity;GO:0016740//transferase activity;GO:0016772//transferase activity, transferring phosphorus-containing groups;GO:0016780//phosphotransferase activity, for other substituted phosphate groups;GO:0043167//ion binding;GO:0043169//…	GO:0006082//organic acid metabolic process;GO:0006464//cellular protein modification process;GO:0006520//cellular amino acid metabolic process;GO:0006553//lysine metabolic process;GO:0006807//nitrogen compound metabolic process;GO:0008150//biological_process;GO:0008152//metabolic process;GO:0008652//cellular amino acid biosynthetic process;GO:0009058//biosynthetic process;GO:0009066//aspartate fa…
gene-CAALFM_C306590WA	LYS9	Saccharopine dehydrogenase; lysine biosynthesis; soluble protein in hyphae; amphotericin B repressed; Gcn4-regulated; colony morphology-related gene regulation by Ssn6; protein present in exponential and stationary growth phase yeast	-1.49052	1.06e-14	2.88e-13	LYS9	XP_716109.1 saccharopine dehydrogenase (NADP+, L-glutamate-forming) [Candida albicans SC5314]	Metabolism;Metabolism;Metabolism;Metabolism;Metabolism
gene-CAALFM_C700510WA	MAC1	Copper fist transcription factor; regulator of CTR1 copper transporter; induces CTR1 in low-copper conditions; required for copper regulation of SOD1 and SOD3; Spider biofilm induced	1.78956	0.00494165	0.0140044	MAC1	XP_720360.1 Mac1p [Candida albicans SC5314]	-	-	-	-	GO:0000228//nuclear chromosome;GO:0000785//chromatin;GO:0000790//nuclear chromatin;GO:0005575//cellular_component;GO:0005622//intracellular;GO:0005623//cell;GO:0005634//nucleus;GO:0005694//chromosome;GO:0031974//membrane-enclosed lumen;GO:0031981//nuclear lumen;GO:0043226//organelle;GO:0043227//membrane-bounded organelle;GO:0043228//non-membrane-bounded organelle;GO:0043229//intracellular organel…	GO:0000976//transcription regulatory region sequence-specific DNA binding;GO:0000977//RNA polymerase II regulatory region sequence-specific DNA binding;GO:0000978//RNA polymerase II core promoter proximal region sequence-specific DNA binding;GO:0000981//RNA polymerase II transcription factor activity, sequence-specific DNA binding;GO:0000982//transcription factor activity, RNA polymerase II core …	GO:0000003//reproduction;GO:0000041//transition metal ion transport;GO:0006139//nucleobase-containing compound metabolic process;GO:0006351//transcription, DNA-templated;GO:0006355//regulation of transcription, DNA-templated;GO:0006357//regulation of transcription from RNA polymerase II promoter;GO:0006366//transcription from RNA polymerase II promoter;GO:0006725//cellular aromatic compound metab…
gene-CAALFM_C206360CA	MAK16	Putative constituent of 66S pre-ribosomal particles; Hap43-induced; repressed by prostaglandins; Spider biofilm induced	2.17712	2.43e-07	2e-06	MAK16	XP_711491.1 ribosome biosynthesis protein [Candida albicans SC5314]	-
gene-CAALFM_C304560WA	MAK21	Putative 66S pre-ribosomal particle subunit; mutation confers hypersensitivity to tubercidin (7-deazaadenosine)	2.64714	5.6e-09	6.16e-08	MAK21	XP_723125.1 RNA-binding ribosome biosynthesis protein [Candida albicans SC5314]	-
gene-CAALFM_C101770WA	MAK32	Putative protein involved in the structural stability of L-A double-stranded RNA-containing particles; downregulated upon adherence to polystyrene	-1.21981	9.05e-05	0.000416738	MAK32	XP_712973.1 Mak32p [Candida albicans SC5314]	-
gene-CAALFM_C205090WA	MAK5	Putative nucleolar DEAD-box RNA helicase; oxidative stress-repressed via Cap1; repressed by prostaglandins	3.49595	1.01e-09	1.29e-08	MAK5	XP_714899.2 putative ATP-dependent RNA helicase [Candida albicans SC5314]	-
gene-CAALFM_CR05290WA	Mannosyltransferase; transcription elevated in cyr1, chk1, nik1, and sln1 homozygous null mutants; fungal-specific (no human or murine homolog)		-3.06816	7.44e-23	5.11e-21	MNT3	XP_710275.2 Mnt3p [Candida albicans SC5314]	Metabolism	Glycan biosynthesis and metabolism	ko00514//Other types of O-glycan biosynthesis	K10967	GO:0005575//cellular_component;GO:0005634//nucleus;GO:0016020//membrane;GO:0016021//integral component of membrane;GO:0031224//intrinsic component of membrane;GO:0044425//membrane part	GO:0000030//mannosyltransferase activity;GO:0000031//mannosylphosphate transferase activity;GO:0003674//molecular_function;GO:0003824//catalytic activity;GO:0004861//cyclin-dependent protein serine/threonine kinase inhibitor activity;GO:0016740//transferase activity;GO:0016757//transferase activity, transferring glycosyl groups;GO:0016758//transferase activity, transferring hexosyl groups	GO:0000032//cell wall mannoprotein biosynthetic process;GO:0006056//mannoprotein metabolic process;GO:0006057//mannoprotein biosynthetic process;GO:0006464//cellular protein modification process;GO:0006486//protein glycosylation;GO:0006487//protein N-linked glycosylation;GO:0006807//nitrogen compound metabolic process;GO:0007050//cell cycle arrest;GO:0008150//biological_process;GO:0008152//metabo…
gene-CAALFM_C406850CA	MAP1	Ortholog(s) have mRNA binding, metalloaminopeptidase activity and role in negative regulation of gene expression, protein initiator methionine removal involved in protein maturation	1.41978	0.00299654	0.00913936	MAP1	XP_715433.2 methionine aminopeptidase [Candida albicans SC5314]	-	-	-	-	GO:0005575//cellular_component;GO:0005622//intracellular;GO:0005623//cell;GO:0005737//cytoplasm;GO:0005829//cytosol;GO:0005840//ribosome;GO:0010494//cytoplasmic stress granule;GO:0022626//cytosolic ribosome;GO:0032991//macromolecular complex;GO:0035770//ribonucleoprotein granule;GO:0036464//cytoplasmic ribonucleoprotein granule;GO:0043226//organelle;GO:0043228//non-membrane-bounded organelle;GO:0…	GO:0003674//molecular_function;GO:0003676//nucleic acid binding;GO:0003723//RNA binding;GO:0003729//mRNA binding;GO:0003824//catalytic activity;GO:0004177//aminopeptidase activity;GO:0005488//binding;GO:0008233//peptidase activity;GO:0008235//metalloexopeptidase activity;GO:0008237//metallopeptidase activity;GO:0008238//exopeptidase activity;GO:0016787//hydrolase activity;GO:0043167//ion binding;…	GO:0006417//regulation of translation;GO:0006464//cellular protein modification process;GO:0006508//proteolysis;GO:0006807//nitrogen compound metabolic process;GO:0008150//biological_process;GO:0008152//metabolic process;GO:0008277//regulation of G-protein coupled receptor protein signaling pathway;GO:0009889//regulation of biosynthetic process;GO:0009892//negative regulation of metabolic process…
[truncated: 1,543 more rows]

## Sheet: Sheet4
Gene
orf19.2018.1
orf19.2057
orf19.2072
orf19.438
orf19.5433
orf19.6342
orf19.6943
BMT5
orf19.1448.1
orf19.1502
orf19.1617
orf19.2104
orf19.215
orf19.2213
orf19.2214
orf19.2227
[truncated: 2,009 more rows]

[truncated: 5 more sheets: Sheet1, Sheet6, Sheet5, GSEA postitive co-relation, GSEA negative corelation]
